# Supplementary material for: Soybean productivity can be enhanced by understanding rhizosphere microbiota: evidence from metagenomics analysis from diverse agroecosystems
Source: Microbiome. 2025 Apr 26;13:105. doi: 10.1186/s40168-025-02104-y (PMC12034204; doi:10.1186/s40168-025-02104-y)
Supplement: Supplementary file 2 — Additional file 1: Table S1. Metagenomic analysis yielded a total of 920 gigabytes of raw data. Table S2. Summary of metagenomic sequence statistics. Table S3. Distribution of hub mOTUs across soybean rhizosphere sites. Table S4. Data for phylogenetic tree of hub microorganisms in soybean rhizosphere. Table S5. Functional gene annotations of hub microbiota in soybean rhizosphere with CNPS. [file 40168_2025_2104_MOESM1_ESM.xlsx]

## Sheet: Table S1
SampleID	rawDataReads	cleanDataReads	rawDataBase	cleanDataBase	Q20	Q30	GC
DQ1	78262928	78262926	11739439200	11718703022	98.9	96.33	60.33
DQ10	64452404	64452404	9667860600	9652467872	99.09	96.95	60.29
DQ2	69942490	69942490	10491373500	10481372626	98.93	96.48	61.28
DQ3	79514838	79514838	11927225700	11914207226	98.97	96.63	61.57
DQ4	82388166	82388166	12358224900	12346138730	98.72	95.89	62.37
DQ5	71729376	71729374	10759406400	10748618086	98.87	96.26	61.58
DQ6	97694916	97694916	14654237400	14510565532	99.36	97.98	62.13
DQ7	80058430	80058430	12008764500	11997737004	98.76	96.1	63.86
DQ8	81094234	81094232	12164135100	12149088106	99.02	96.73	60.84
DQ9	48101964	48101962	7215294600	7211793708	97.49	93.33	63.39
GS1	61554712	61554708	9233206800	9224510000	97.91	94.54	63.7
GS10	44456238	44456232	6668435700	6661831210	97.97	94.56	62.97
GS2	58316506	58316494	8747475900	8740635232	97.8	94.17	62.54
GS3	67876956	67876946	10181543400	10169752144	98.24	95.33	63.35
GS4	70963406	70963398	10644510900	10631286428	98.09	94.96	63.15
GS5	77549130	77549122	11632369500	11616952134	98.27	95.47	62.84
GS6	98687442	98687426	14803116300	14749442030	98.33	95.29	62.64
GS7	56646244	56646242	8496936600	8489518312	98.06	94.81	62.68
GS8	58964170	58964168	8844625500	8838757302	97.95	94.59	63.19
GS9	59625556	59625548	8943833400	8938852284	97.82	94.25	65.01
HB1	75762398	75762398	11364359700	11355932856	97.77	93.96	62.15
HB10	53690542	53690536	8053581300	8046138970	97.95	94.5	61.62
HB2	63162476	63162476	9474371400	9465024234	98.03	94.73	62.17
HB3	47103090	47103090	7065463500	7053926242	97.75	94.14	60.84
HB4	87720340	87720328	13158051000	13061036730	98.45	95.64	62.39
HB5	48952288	48952284	7342843200	7335861860	98.07	94.82	61.98
HB6	52620562	52620554	7893084300	7885586126	97.77	94.1	61.97
HB7	110026960	110026954	16504044000	16389721258	98.68	96.21	59.3
HB8	102239970	102239962	15335995500	15250087510	98.72	96.32	59.83
HB9	124681334	124681318	18702200100	18592904096	98.48	95.73	61.33
HLJ1	50499526	50499526	7574928900	7565609600	98.1	94.97	61.88
HLJ10	85086444	85086444	12762966600	12745571292	99.06	96.89	60.83
HLJ2	51375816	51375812	7706372400	7700714416	97.75	94.05	62.05
HLJ3	68576126	68576122	10286418900	10278859390	97.72	93.84	62.52
HLJ4	88276902	88276900	13241535300	13228551382	98.92	96.38	59.28
HLJ5	46777800	46777792	7016670000	7012131270	97.74	94.01	62.46
HLJ6	54560622	54560616	8184093300	8180367988	97.65	93.75	62.54
HLJ7	60185354	60185352	9027803100	9016840040	98.18	95.14	61.02
HLJ8	47054970	47054964	7058245500	7053294668	97.94	93.85	59.55
HLJ9	53227976	53227972	7984196400	7978552098	97.67	93.78	61.57
JL1	61303394	61303394	9195509100	9187364712	98.89	96.44	61.44
JL10	63441154	63441154	9516173100	9508487456	98.82	96.23	61.56
JL2	37533538	37533532	5630030700	5624460852	97.95	93.94	60.45
JL3	58653314	58653306	8797997100	8775131904	97.9	94.45	62.24
JL4	66858824	66858822	10028823600	10017903376	98.78	96.1	61.26
JL5	73417228	73417192	11012584200	10999926710	98.19	94.76	60.88
JL6	50400254	50400238	7560038100	7551859268	98.16	94.6	61.26
JL7	72067982	72067950	10810197300	10796457272	98.44	95.46	61.09
JL8	67131434	67131434	10069715100	10063129650	98.85	96.16	60.05
JL9	79712830	79712830	11956924500	11947385478	98.89	96.44	61.2
JX1	82155702	82155686	12323355300	12301901434	98.23	94.9	61.49
JX10	61265262	61265258	9189789300	9180504892	98.31	95.46	59.76
JX2	62873980	62873976	9431097000	9419396190	97.63	93.11	60.75
JX3	79912910	79912902	11986936500	11972050240	98.23	94.89	61.79
JX4	67806932	67806924	10171039800	10161304626	98.15	95.01	61
JX5	97507814	97507808	14626172100	14575471494	98.36	95.31	60.68
JX6	88064336	88064330	13209650400	13166578496	98.53	95.79	61.09
JX7	85338106	85338098	12800715900	12761743470	98.38	95.37	61.14
JX8	75162948	75162938	11274442200	11246619850	98.5	95.71	61.38
JX9	77787912	77787904	11668186800	11631535586	98.46	95.61	60.93
LN1	78966674	78966670	11845001100	11750278084	98.39	95.52	62.66
LN10	118048140	118048132	17707221000	17508203376	98.55	95.94	62.37
LN2	114907994	114907976	17236199100	16998102230	98.67	96.3	63.63
LN3	45183908	45183904	6777586200	6774130200	97.68	93.75	61.25
LN4	96952030	96952008	14542804500	14392968006	98.66	96.23	63.57
LN5	56544500	56544494	8481675000	8472964816	97.93	94.5	61.21
LN6	119188834	119188816	17878325100	17750892674	98.69	96.35	63.31
LN7	41759748	41759740	6263962200	6259616188	97.43	93.07	61.28
LN8	121689204	121689192	18253380600	18172824042	98.59	95.99	61.72
LN9	109345564	109345554	16401834600	16348116972	98.41	95.57	62.86
MDJ1	54590984	54590984	8188647600	8184001520	97.73	93.89	61.75
MDJ10	71802208	71802206	10770331200	10763489820	98.95	96.48	59.35
MDJ2	58858898	58858884	8828834700	8819931320	97.82	94.19	61.69
MDJ3	50803936	50803936	7620590400	7616485234	97.65	93.66	61.01
MDJ4	69053764	69053736	10358064600	10344348152	98.22	94.79	61.27
MDJ5	58865082	58865072	8829762300	8819692386	98.21	94.83	61.07
MDJ6	60181966	60181966	9027294900	9014146726	98.89	96.45	61.29
MDJ7	91580422	91580422	13737063300	13716661822	98.95	96.64	61.66
MDJ8	64606748	64606718	9691012200	9680929960	98.12	94.49	60.79
MDJ9	72376564	72376564	10856484600	10842410432	98.51	95.38	61.03
NM1	64307436	64307436	9646115400	9637587032	98.09	94.9	60.55
NM10	61911082	61911080	9286662300	9276107236	98.21	95.16	59.53
NM2	54967022	54967016	8245053300	8235934874	97.88	94.22	57.82
NM3	50721328	50721328	7608199200	7599745714	98.14	95.07	60.3
NM4	59768256	59768250	8965238400	8959646878	97.88	94.24	60.14
NM5	83504808	83504798	12525721200	12506330908	98.01	94.31	62.34
NM6	69714238	69714232	10457135700	10440895978	97.79	93.67	61.92
NM7	57152306	57152304	8572845900	8567131844	97.93	94.38	60.56
NM8	53605970	53605964	8040895500	8034765260	97.79	94	59.91
NM9	73263654	73263646	10989548100	10977715918	97.91	94.31	60.46
SD1	109302436	109302424	16395365400	16299380936	98.51	95.79	61.18
SD10	115684074	115684058	17352611100	17235169038	98.53	95.86	61.14
SD2	50015228	50015224	7502284200	7494659118	98.1	94.87	59.23
SD3	53602670	53602660	8040400500	8033015162	97.95	94.52	62.07
SD4	108871584	108871558	16330737600	16110098158	98.7	96.34	61.48
SD5	47876896	47876892	7181534400	7174704498	98.34	95.59	61.13
SD6	119639258	119639244	17945888700	17845417602	98.6	96.03	60.54
SD7	57007274	57007264	8551091100	8545969334	97.76	93.99	61.77
SD8	89397610	89397598	13409641500	13305853810	98.51	95.76	60.51
SD9	64783644	64783638	9717546600	9709809440	97.92	94.45	61.82
SX1	61518452	61518450	9227767800	9218482026	98.07	94.89	62.91
SX10	54446644	54446636	8166996600	8158583186	98.05	94.9	63.22
SX2	88205254	88205248	13230788100	13117629388	98.65	96.19	60.51
SX3	62639406	62639400	9395910900	9384890380	97.94	94.57	62.95
SX4	59192704	59192694	8878905600	8871387620	97.84	94.29	62.15
SX5	56933538	56933534	8540030700	8533810098	97.93	94.49	62.86
SX6	62975538	62975534	9446330700	9438841104	98.18	95.05	58.11
SX7	54667642	54667632	8200146300	8195769954	97.69	93.89	63.39
SX8	39886736	39886736	5983010400	5968039306	98.44	95.63	50.37
SX9	58005748	58005746	8700862200	8691868500	98.07	94.89	63.04
XJ1	70172014	70172006	10525802100	10511916886	98.15	95.06	61.19
XJ10	93728120	93728114	14059218000	14039503640	98.35	95.22	60.32
XJ2	64682910	64682902	9702436500	9690206830	98.05	94.8	60.98
XJ3	46989424	46989418	7048413600	7039466126	98.13	94.93	60.43
XJ4	66366142	66366134	9954921300	9943333562	98.04	94.72	60.74
XJ5	39956204	39956200	5993430600	5979693712	98.42	95.5	61.71
XJ6	56070556	56070550	8410583400	8398693600	97.9	93.95	61.43
XJ7	86909354	86909346	13036403100	13018319584	98.11	94.58	61.71
XJ8	87386840	87386832	13108026000	13088762314	98.15	94.71	61.94
XJ9	87931504	87931498	13189725600	13172451618	98.22	94.87	61.5
XZ1	86559546	86559538	12983931900	12954245212	98.39	95.4	61.28
XZ10	67902132	67902132	10185319800	10174564160	98.99	96.65	59.92
XZ2	72957106	72957106	10943565900	10930466804	98.91	96.54	62.82
XZ3	66793214	66793214	10018982100	10011128442	98.6	95.59	63.24
XZ4	57472358	57472348	8620853700	8614054170	97.95	94.54	62
XZ5	78760100	78760094	11814015000	11787417168	98.17	94.76	60.39
XZ6	74717642	74717642	11207646300	11193915710	98.79	96.21	63.49
XZ7	79988610	79988608	11998291500	11989632782	98.66	95.74	62.75
XZ8	72367322	72367302	10855098300	10839592078	98.49	95.47	58.31
XZ9	63969214	63969206	9595382100	9586525568	97.89	94.39	62.19

## Sheet: Table S2
file	format	type	num_seqs	sum_len	min_len	avg_len	max_len	Q1	Q2	Q3	sum_gap	N50	Q20(%)	Q30(%)
nongene.fa	FASTA	DNA	7883279	5475038514	60	694.5	31488	321	597	978	0	960	0	0

## Sheet: Table S3
ID	MM	GS	color	Modul	Cor	env	Kingdom	Phylum	Class	Order	Family	Genus	Species	Total	DQ1	DQ10	DQ2	DQ3	DQ4	DQ5	DQ6	DQ7	DQ8	DQ9	GS1	GS10	GS2	GS3	GS4	GS5	GS6	GS7	GS8	GS9	HB1	HB10	HB2	HB3	HB4	HB5	HB6	HB7	HB8	HB9	HLJ1	HLJ10	HLJ2	HLJ3	HLJ4
mOTU_1851	0.885795	0.582562	lightyellow	M0	-0.158556	MYP	k__Archaea	p__unclassified_Archaea_phylum	c__unclassified_Archaea_class	o__unclassified_Archaea_order	f__unclassified_Archaea_family	g__unclassified_Archaea_genus	s__uncultured_archaeon_GZfos19C8	1629	13	10	12	15	16	15	19	8	15	6	5	2	14	5	11	14	11	21	6	6	1	2	6	1	3	1	3	1	4	10	2	5	3	3	9
mOTU_2061	0.876712	0.528955	lightyellow	M0	-0.158556	MYP	k__Archaea	p__Euryarchaeota	c__unclassified_Euryarchaeota_class	o__unclassified_Euryarchaeota_order	f__unclassified_Euryarchaeota_family	g__unclassified_Euryarchaeota_genus	s__uncultured_marine_group_II/III_euryarchaeote_KM3_79_B02	616	5	12	5	9	17	8	11	12	12	4	3	0	4	4	8	8	13	6	4	11	3	4	5	2	1	5	2	0	0	0	1	2	0	2	0
mOTU_850	0.855238	0.564537	lightyellow	M0	-0.158556	MYP	k__Archaea	p__Crenarchaeota	c__unclassified_Crenarchaeota_class	o__unclassified_Crenarchaeota_order	f__unclassified_Crenarchaeota_family	g__unclassified_Crenarchaeota_genus	s__uncultured_crenarchaeote_57a5	94389	87	103	99	121	113	91	122	66	130	60	17	18	37	16	20	38	10	17	17	18	124	96	109	64	91	92	82	193	211	171	761	1466	740	1296	1890
mOTU_10021	0.916448	0.53678	lightyellow	M0	-0.158556	MYP	k__Bacteria	p__Proteobacteria	c__Deltaproteobacteria	o__Desulfovibrionales	f__Desulfohalobiaceae	g__Desulfonatronovibrio	s__Desulfonatronovibrio_magnus	6097	4	2	10	5	22	8	6	11	3	6	7	1	3	2	4	6	4	1	6	4	11	10	11	88	12	10	9	6	12	21	56	119	48	94	122
mOTU_10053	0.933799	0.557403	lightyellow	M0	-0.158556	MYP	k__Bacteria	p__Proteobacteria	c__Gammaproteobacteria	o__Alteromonadales	f__Alteromonadaceae	g__Paraglaciecola	s__Paraglaciecola_marina	6043	23	23	16	28	19	23	32	19	29	22	12	17	34	7	13	46	30	21	27	10	31	25	29	19	38	15	19	47	58	52	44	75	51	81	109
mOTU_10328	0.81974	0.543135	lightyellow	M0	-0.158556	MYP	k__Bacteria	p__Proteobacteria	c__Alphaproteobacteria	o__Rhodospirillales	f__Terasakiellaceae	g__Terasakiella	s__Terasakiella_pusilla	5713	16	20	6	11	14	16	20	16	24	9	1	3	5	1	2	1	6	2	3	2	23	14	17	10	55	10	14	53	73	73	58	154	54	117	135
mOTU_10375	0.91464	0.568789	lightyellow	M0	-0.158556	MYP	k__Bacteria	p__Proteobacteria	c__Epsilonproteobacteria	o__Campylobacterales	f__Thiovulaceae	g__Sulfurimonas	s__Sulfurimonas_gotlandica	5656	20	7	16	12	14	10	10	9	15	8	6	2	8	2	8	6	3	7	2	3	18	15	10	6	13	11	9	27	18	18	44	98	42	77	142
mOTU_10963	0.84006	0.542646	lightyellow	M0	-0.158556	MYP	k__Bacteria	p__Chloroflexi	c__unclassified_Chloroflexi_class	o__unclassified_Chloroflexi_order	f__unclassified_Chloroflexi_family	g__unclassified_Chloroflexi_genus	s__Chloroflexi_bacterium_RBG_13_52_12	5008	33	36	19	17	19	28	27	24	35	19	2	0	2	0	2	5	4	4	1	3	9	8	6	4	4	5	5	7	6	10	41	86	50	97	122
mOTU_10970	0.907301	0.654809	lightyellow	M0	-0.158556	MYP	k__Bacteria	p__Atribacterota	c__Atribacteria	o__Atribacterales	f__Atribacteraceae	g__Atribacter	s__Atribacter_laminatus	4999	35	42	24	43	31	51	51	47	61	20	26	21	39	27	45	67	40	42	38	32	51	44	49	28	30	51	34	50	47	61	24	44	19	32	46
mOTU_11273	0.891208	0.546262	lightyellow	M0	-0.158556	MYP	k__Bacteria	p__Proteobacteria	c__Deltaproteobacteria	o__Desulfovibrionales	f__Desulfovibrionaceae	g__Desulfovibrio	s__Desulfovibrio_sp._S3730MH75	4636	45	33	33	52	31	32	37	30	44	21	20	18	27	12	29	57	61	72	21	24	62	55	61	33	51	53	48	50	64	84	1	14	3	8	6
mOTU_11306	0.842526	0.529896	lightyellow	M0	-0.158556	MYP	k__Bacteria	p__Firmicutes	c__Clostridia	o__Eubacteriales	f__Desulfitobacteriaceae	g__Desulfosporosinus	s__Desulfosporosinus_youngiae	4606	26	48	43	22	42	26	36	33	50	42	8	6	13	4	8	3	15	6	3	2	21	8	11	6	17	3	11	32	26	37	29	48	36	52	64
mOTU_11328	0.910181	0.525295	lightyellow	M0	-0.158556	MYP	k__Bacteria	p__Proteobacteria	c__Zetaproteobacteria	o__Mariprofundales	f__Mariprofundaceae	g__Mariprofundus	s__Mariprofundus_aestuarium	4582	7	8	11	3	10	6	4	7	5	1	4	0	1	0	1	1	1	0	2	0	18	13	15	5	6	13	8	12	2	4	44	89	49	75	94
mOTU_11719	0.813517	0.504565	lightyellow	M0	-0.158556	MYP	k__Bacteria	p__Candidatus_Falkowbacteria	c__unclassified_Candidatus_Falkowbacteria_class	o__unclassified_Candidatus_Falkowbacteria_order	f__unclassified_Candidatus_Falkowbacteria_family	g__unclassified_Candidatus_Falkowbacteria_genus	s__Candidatus_Falkowbacteria_bacterium_CG_4_9_14_3_um_filter_38_19	4197	33	35	26	32	26	30	51	29	31	30	18	13	32	9	19	26	4	32	5	3	35	34	23	25	22	31	26	52	39	46	18	49	24	37	63
mOTU_11851	0.862063	0.55741	lightyellow	M0	-0.158556	MYP	k__Bacteria	p__Candidatus_Curtissbacteria	c__unclassified_Candidatus_Curtissbacteria_class	o__unclassified_Candidatus_Curtissbacteria_order	f__unclassified_Candidatus_Curtissbacteria_family	g__unclassified_Candidatus_Curtissbacteria_genus	s__Candidatus_Curtissbacteria_bacterium_GW2011_GWC2_38_9	4065	28	27	31	19	44	45	41	31	30	22	1	6	8	2	6	2	13	9	1	1	7	1	4	3	2	1	2	11	23	17	34	58	25	48	74
mOTU_12052	0.874104	0.542518	lightyellow	M0	-0.158556	MYP	k__Bacteria	p__Candidatus_Riflebacteria	c__unclassified_Candidatus_Riflebacteria_class	o__unclassified_Candidatus_Riflebacteria_order	f__unclassified_Candidatus_Riflebacteria_family	g__unclassified_Candidatus_Riflebacteria_genus	s__Candidatus_Riflebacteria_bacterium_GWC2_50_8	3899	0	0	0	0	1	0	1	0	0	1	0	0	2	0	0	2	1	1	2	0	5	2	3	3	9	3	1	15	6	8	37	50	40	70	97
mOTU_12134	0.924904	0.578151	lightyellow	M0	-0.158556	MYP	k__Bacteria	p__Actinobacteria	c__Actinomycetia	o__Micrococcales	f__Microbacteriaceae	g__Curtobacterium	s__Curtobacterium_sp._MMLR14_010	3840	0	0	0	0	1	0	0	0	0	0	0	0	0	0	0	0	0	0	0	0	2	0	0	0	0	0	0	0	0	0	49	96	40	81	122
mOTU_12331	0.893976	0.552183	lightyellow	M0	-0.158556	MYP	k__Bacteria	p__Atribacterota	c__unclassified_Atribacterota_class	o__unclassified_Atribacterota_order	f__unclassified_Atribacterota_family	g__unclassified_Atribacterota_genus	s__Candidatus_Atribacteria_bacterium_RBG_19FT_COMBO_35_14	3695	0	0	0	0	0	0	0	0	0	0	0	0	0	0	0	0	0	0	0	0	1	0	0	0	0	0	1	0	0	0	34	70	38	61	77
mOTU_12716	0.899543	0.584962	lightyellow	M0	-0.158556	MYP	k__Bacteria	p__Firmicutes	c__Clostridia	o__Eubacteriales	f__Clostridiaceae	g__Anaeromonas	s__Anaeromonas_frigoriresistens	3424	5	4	9	6	5	8	8	1	6	4	4	6	7	7	5	3	4	4	9	8	5	1	9	3	5	4	5	11	5	13	25	48	23	42	57
mOTU_12793	0.889778	0.536334	lightyellow	M0	-0.158556	MYP	k__Bacteria	p__Spirochaetes	c__Spirochaetia	o__Leptospirales	f__Leptospiraceae	g__Leptospira	s__Leptospira_fainei	3362	22	21	22	34	28	21	26	30	36	24	6	2	8	7	2	13	23	7	5	3	29	24	21	19	32	21	29	27	28	29	30	41	23	40	62
mOTU_13002	0.809348	0.644271	lightyellow	M0	-0.158556	MYP	k__Bacteria	p__Candidatus_Kaiserbacteria	c__unclassified_Candidatus_Kaiserbacteria_class	o__unclassified_Candidatus_Kaiserbacteria_order	f__unclassified_Candidatus_Kaiserbacteria_family	g__unclassified_Candidatus_Kaiserbacteria_genus	s__Candidatus_Kaiserbacteria_bacterium_RIFCSPHIGHO2_01_FULL_49_13	3221	12	10	17	17	18	25	27	23	17	11	12	10	13	11	9	12	9	8	2	9	1	2	3	2	0	0	0	4	1	1	10	14	4	12	22
mOTU_13014	0.887868	0.532027	lightyellow	A	-0.158556	MYP	k__Bacteria	p__Firmicutes	c__Clostridia	o__Eubacteriales	f__Lachnospiraceae	g__Butyrivibrio	s__Butyrivibrio_sp._VCB2001	3217	0	0	0	0	0	0	0	0	0	0	0	0	0	0	0	0	0	0	0	0	3	0	0	0	0	0	0	0	0	0	26	49	24	46	66
mOTU_13379	0.920504	0.541968	lightyellow	M0	-0.158556	MYP	k__Bacteria	p__Firmicutes	c__Negativicutes	o__Selenomonadales	f__Sporomusaceae	g__Sporomusa	s__Sporomusa_silvacetica	3009	9	4	14	8	20	8	12	6	15	5	3	2	4	3	10	5	5	1	5	3	10	13	5	9	9	11	6	6	15	15	35	39	22	42	87
mOTU_13699	0.967447	0.608377	lightyellow	M0	-0.158556	MYP	k__Bacteria	p__Cyanobacteria	c__unclassified_Cyanobacteria_class	o__Nostocales	f__Nostocaceae	g__Cylindrospermum	s__Cylindrospermum_alatosporum	2820	24	15	20	23	19	10	34	19	17	10	1	1	1	1	5	2	4	1	5	1	15	7	16	15	7	13	13	14	18	42	2	17	8	12	27
mOTU_13800	0.889505	0.547386	lightyellow	M0	-0.158556	MYP	k__Bacteria	p__Firmicutes	c__Bacilli	o__Lactobacillales	f__Lactobacillaceae	g__Lacticaseibacillus	s__Lacticaseibacillus_jixianensis	2760	0	0	0	0	0	0	0	0	0	0	0	0	0	0	0	0	0	0	0	0	1	0	0	0	0	0	0	0	0	0	25	48	26	46	67
mOTU_13899	0.804058	0.580184	lightyellow	M0	-0.158556	MYP	k__Bacteria	p__Firmicutes	c__Clostridia	o__Eubacteriales	f__Clostridiaceae	g__Marinisporobacter	s__Marinisporobacter_balticus	2719	5	3	4	2	1	10	8	7	6	5	1	2	0	0	1	1	9	2	1	2	40	17	22	9	77	8	24	51	53	84	15	42	15	28	21
mOTU_14036	0.896309	0.512043	lightyellow	M0	-0.158556	MYP	k__Bacteria	p__Firmicutes	c__Clostridia	o__Thermoanaerobacterales	f__Thermoanaerobacterales_Family_III._Incertae_Sedis	g__Caldicellulosiruptor	s__Caldicellulosiruptor_saccharolyticus	2654	0	1	0	0	1	1	2	2	4	0	0	0	1	0	1	1	1	2	1	1	1	2	2	2	0	1	0	0	5	2	25	52	17	36	63
mOTU_14299	0.937412	0.572747	lightyellow	M0	-0.158556	MYP	k__Bacteria	p__Proteobacteria	c__Gammaproteobacteria	o__Moraxellales	f__Moraxellaceae	g__Acinetobacter	s__Acinetobacter_qingfengensis	2531	0	0	0	0	0	0	0	0	0	0	0	0	0	0	0	0	1	0	0	0	4	0	0	0	0	0	0	0	0	0	38	48	25	45	67
mOTU_14421	0.904839	0.512093	lightyellow	M0	-0.158556	MYP	k__Bacteria	p__Firmicutes	c__Bacilli	o__Bacillales	f__Sporolactobacillaceae	g__Sporolactobacillus	s__Sporolactobacillus_laevolacticus	2473	2	0	0	1	2	1	1	3	1	0	0	0	0	0	0	0	0	0	0	0	2	0	0	0	0	0	0	0	0	0	16	51	25	43	58
mOTU_14566	0.936203	0.572543	lightyellow	M0	-0.158556	MYP	k__Bacteria	p__Candidatus_Coatesbacteria	c__unclassified_Candidatus_Coatesbacteria_class	o__unclassified_Candidatus_Coatesbacteria_order	f__unclassified_Candidatus_Coatesbacteria_family	g__unclassified_Candidatus_Coatesbacteria_genus	s__Candidatus_Coatesbacteria_bacterium_4484_99	2412	13	6	11	12	10	7	20	5	9	3	4	0	2	2	4	3	6	7	2	11	0	0	1	0	0	0	0	0	0	0	34	45	16	39	66
mOTU_14751	0.913605	0.570944	lightyellow	M0	-0.158556	MYP	k__Bacteria	p__Firmicutes	c__Bacilli	o__Bacillales	f__Bacillaceae	g__Fictibacillus	s__Fictibacillus_aquaticus	2325	0	1	0	0	0	4	3	0	1	1	2	1	5	1	1	0	0	0	3	0	5	7	5	14	3	8	5	6	11	8	12	29	14	23	29
mOTU_14809	0.879177	0.515208	lightyellow	M0	-0.158556	MYP	k__Bacteria	p__Candidatus_Omnitrophica	c__unclassified_Candidatus_Omnitrophica_class	o__unclassified_Candidatus_Omnitrophica_order	f__unclassified_Candidatus_Omnitrophica_family	g__unclassified_Candidatus_Omnitrophica_genus	s__Candidatus_Omnitrophica_bacterium_4484_171	2302	0	0	0	1	0	0	0	0	0	0	0	0	3	0	0	0	0	1	0	0	0	0	1	0	4	0	2	2	5	8	24	54	26	31	47
mOTU_14919	0.915625	0.528374	lightyellow	M0	-0.158556	MYP	k__Bacteria	p__Proteobacteria	c__Epsilonproteobacteria	o__Campylobacterales	f__Arcobacteraceae	g__Arcobacter	s__Arcobacter_sp.	2255	6	5	5	15	7	9	23	8	0	5	0	0	1	1	0	0	0	1	0	2	7	1	5	2	14	2	2	14	20	16	20	34	19	34	38
mOTU_15170	0.88071	0.511399	lightyellow	M0	-0.158556	MYP	k__Bacteria	p__Candidatus_Nomurabacteria	c__unclassified_Candidatus_Nomurabacteria_class	o__unclassified_Candidatus_Nomurabacteria_order	f__unclassified_Candidatus_Nomurabacteria_family	g__unclassified_Candidatus_Nomurabacteria_genus	s__Candidatus_Nomurabacteria_bacterium_GW2011_GWA1_43_17	2148	0	0	0	0	0	0	0	0	0	0	0	0	0	0	1	0	0	0	1	0	1	0	0	0	0	0	0	0	0	0	28	56	24	34	42
mOTU_15264	0.859576	0.529277	lightyellow	M0	-0.158556	MYP	k__Bacteria	p__Candidatus_Kaiserbacteria	c__unclassified_Candidatus_Kaiserbacteria_class	o__unclassified_Candidatus_Kaiserbacteria_order	f__unclassified_Candidatus_Kaiserbacteria_family	g__unclassified_Candidatus_Kaiserbacteria_genus	s__Candidatus_Kaiserbacteria_bacterium_CG10_big_fil_rev_8_21_14_0_10_49_17	2109	8	2	5	2	2	0	5	3	4	4	1	0	5	8	3	7	6	15	2	12	8	1	6	19	10	2	1	13	18	10	28	31	9	25	30
mOTU_15277	0.933439	0.577953	lightyellow	M0	-0.158556	MYP	k__Bacteria	p__Firmicutes	c__unclassified_Firmicutes_class	o__unclassified_Firmicutes_order	f__unclassified_Firmicutes_family	g__unclassified_Firmicutes_genus	s__Firmicutes_bacterium_AM43-11BH	2105	2	0	1	0	3	4	1	0	0	0	1	1	2	2	2	2	2	3	1	0	0	2	3	0	0	5	0	1	3	1	16	45	21	38	65
mOTU_15433	0.858553	0.504513	lightyellow	M0	-0.158556	MYP	k__Bacteria	p__Candidatus_Sungbacteria	c__unclassified_Candidatus_Sungbacteria_class	o__unclassified_Candidatus_Sungbacteria_order	f__unclassified_Candidatus_Sungbacteria_family	g__unclassified_Candidatus_Sungbacteria_genus	s__Candidatus_Sungbacteria_bacterium_RIFCSPHIGHO2_01_FULL_47_32	2039	0	0	0	0	0	0	0	0	0	0	0	0	0	0	0	0	0	0	0	0	1	0	0	0	0	0	0	0	0	0	24	44	21	22	50
mOTU_15571	0.86	0.584041	lightyellow	M0	-0.158556	MYP	k__Bacteria	p__Cyanobacteria	c__unclassified_Cyanobacteria_class	o__Pseudanabaenales	f__Pseudanabaenaceae	g__Pseudanabaena	s__Pseudanabaena_sp._UWO311	1994	9	6	7	4	6	13	6	6	5	3	1	1	3	1	0	6	6	3	3	2	7	13	14	11	12	12	5	36	19	20	3	7	4	10	40
mOTU_16603	0.922321	0.548533	lightyellow	M0	-0.158556	MYP	k__Bacteria	p__Bacteroidetes	c__Flavobacteriia	o__Flavobacteriales	f__Flavobacteriaceae	g__Tenacibaculum	s__Tenacibaculum_pelagium	1641	0	0	0	0	0	0	1	0	0	1	1	1	2	3	1	6	1	4	4	2	5	5	7	4	4	2	4	3	3	8	19	21	12	20	29
mOTU_16700	0.831999	0.624912	lightyellow	M0	-0.158556	MYP	k__Bacteria	p__Firmicutes	c__Bacilli	o__Bacillales	f__Paenibacillaceae	g__Paenibacillus	s__Paenibacillus_sp._CAA11	1614	0	0	0	0	0	0	0	0	0	0	0	2	1	0	1	0	1	2	1	0	5	4	3	3	21	0	5	13	31	26	20	26	17	30	28
mOTU_16867	0.870239	0.552538	lightyellow	M0	-0.158556	MYP	k__Bacteria	p__Proteobacteria	c__Gammaproteobacteria	o__Cellvibrionales	f__Cellvibrionaceae	g__Marinimicrobium	s__Marinimicrobium_agarilyticum	1573	16	11	12	13	8	10	23	4	16	1	13	7	18	14	20	10	19	9	9	9	17	20	12	16	28	19	18	25	21	22	4	14	8	11	24
mOTU_16873	0.829484	0.522347	lightyellow	M0	-0.158556	MYP	k__Bacteria	p__Firmicutes	c__Clostridia	o__Eubacteriales	f__Defluviitaleaceae	g__Defluviitalea	s__Defluviitalea_phaphyphila	1572	0	0	0	0	0	0	0	0	0	0	2	1	4	1	3	3	0	3	2	0	6	6	4	4	5	2	4	6	10	14	15	23	12	16	25
mOTU_17231	0.925617	0.55946	lightyellow	M0	-0.158556	MYP	k__Bacteria	p__Firmicutes	c__Clostridia	o__Eubacteriales	f__Oscillospiraceae	g__Dysosmobacter	s__Dysosmobacter_sp._Marseille-Q4140	1472	19	20	24	27	21	18	44	28	30	21	12	4	11	12	12	22	19	10	6	25	1	0	0	0	1	4	0	0	0	0	0	0	0	0	0
mOTU_17288	0.815993	0.533207	lightyellow	M0	-0.158556	MYP	k__Bacteria	p__Bacteroidetes	c__Flavobacteriia	o__Flavobacteriales	f__Flavobacteriaceae	g__unclassified_Flavobacteriaceae_genus	s__Flavobacteriaceae_bacterium_LYZ1037	1458	10	7	11	14	9	4	12	5	7	1	2	0	0	0	2	2	5	1	1	2	10	9	6	5	13	9	4	14	9	15	1	0	0	1	1
mOTU_17309	0.88419	0.585065	lightyellow	M0	-0.158556	MYP	k__Bacteria	p__Proteobacteria	c__Alphaproteobacteria	o__Sphingomonadales	f__Sphingomonadaceae	g__Sphingomonas	s__Sphingomonas_sp._Leaf16	1451	4	2	10	17	9	7	28	21	6	9	16	3	14	12	16	37	21	18	13	18	6	6	8	6	0	6	2	12	0	0	1	0	2	2	4
mOTU_17375	0.887949	0.521926	lightyellow	M0	-0.158556	MYP	k__Bacteria	p__Firmicutes	c__Clostridia	o__Eubacteriales	f__Peptostreptococcaceae	g__Peptostreptococcus	s__Peptostreptococcus_sp._D1	1437	1	1	3	0	0	1	0	0	0	0	0	0	0	0	0	10	0	1	0	1	2	0	0	0	0	0	0	0	0	0	17	16	14	22	36
mOTU_17388	0.925815	0.508623	lightyellow	M0	-0.158556	MYP	k__Bacteria	p__Proteobacteria	c__Gammaproteobacteria	o__Alteromonadales	f__Colwelliaceae	g__Thalassotalea	s__Thalassotalea_marina	1434	14	6	6	3	6	6	11	4	6	6	2	1	6	5	3	4	18	13	4	9	11	5	3	1	12	5	2	15	11	10	14	16	9	13	26
mOTU_17484	0.830791	0.556546	lightyellow	M0	-0.158556	MYP	k__Bacteria	p__Proteobacteria	c__Gammaproteobacteria	o__Methylococcales	f__Methylococcaceae	g__Methylomonas	s__Methylomonas_denitrificans	1409	28	23	26	28	29	21	23	26	33	5	0	1	2	0	0	59	12	1	1	0	7	2	1	3	3	0	1	0	4	4	0	0	0	0	0
mOTU_17579	0.906809	0.501938	lightyellow	M0	-0.158556	MYP	k__Bacteria	p__Proteobacteria	c__Epsilonproteobacteria	o__Campylobacterales	f__Arcobacteraceae	g__Arcobacter	s__Arcobacter_sp._CECT_8983	1387	1	3	6	8	3	5	4	5	5	2	1	0	0	0	1	3	0	0	0	1	1	0	0	0	1	0	0	0	0	0	7	13	10	28	27
mOTU_17647	0.913946	0.563429	lightyellow	M0	-0.158556	MYP	k__Bacteria	p__Proteobacteria	c__Alphaproteobacteria	o__Hyphomicrobiales	f__Phyllobacteriaceae	g__Mesorhizobium	s__Mesorhizobium_sp._M1A.F.Ca.IN.020.04.1.1	1366	14	18	19	18	14	11	34	15	15	18	7	10	14	7	13	31	23	7	14	28	5	6	7	1	0	1	4	0	3	0	0	0	0	0	0
mOTU_18002	0.901362	0.500635	lightyellow	M0	-0.158556	MYP	k__Bacteria	p__Candidatus_Magasanikbacteria	c__unclassified_Candidatus_Magasanikbacteria_class	o__unclassified_Candidatus_Magasanikbacteria_order	f__unclassified_Candidatus_Magasanikbacteria_family	g__unclassified_Candidatus_Magasanikbacteria_genus	s__Candidatus_Magasanikbacteria_bacterium_CG10_big_fil_rev_8_21_14_0_10_36_32	1284	0	0	0	0	0	0	0	0	0	0	0	0	0	0	0	0	0	0	0	1	2	0	2	0	2	2	2	0	1	0	7	26	9	19	28
mOTU_18102	0.905498	0.54064	lightyellow	M0	-0.158556	MYP	k__Bacteria	p__Candidatus_Beckwithbacteria	c__unclassified_Candidatus_Beckwithbacteria_class	o__unclassified_Candidatus_Beckwithbacteria_order	f__unclassified_Candidatus_Beckwithbacteria_family	g__unclassified_Candidatus_Beckwithbacteria_genus	s__Candidatus_Beckwithbacteria_bacterium_RBG_13_35_6	1265	4	3	0	2	3	1	3	3	3	2	1	0	1	0	0	1	0	0	1	0	3	5	10	2	3	3	0	8	6	10	3	19	10	19	21
mOTU_18123	0.845853	0.527218	lightyellow	M0	-0.158556	MYP	k__Bacteria	p__Proteobacteria	c__Epsilonproteobacteria	o__Campylobacterales	f__Sulfurovaceae	g__Nitratifractor	s__Nitratifractor_salsuginis	1261	17	11	12	17	15	9	14	9	14	2	8	8	8	22	16	18	12	6	6	12	24	18	11	9	2	9	19	7	2	1	0	3	0	0	2
mOTU_18151	0.924887	0.619627	lightyellow	M0	-0.158556	MYP	k__Bacteria	p__Proteobacteria	c__Gammaproteobacteria	o__Enterobacterales	f__Enterobacteriaceae	g__Klebsiella	s__Klebsiella_sp._Kps	1254	2	1	2	1	2	2	0	1	4	1	0	0	0	0	0	0	0	0	0	0	1	0	0	0	0	1	0	0	1	0	17	27	14	30	31
mOTU_18388	0.924677	0.526216	lightyellow	M0	-0.158556	MYP	k__Bacteria	p__Candidatus_Niyogibacteria	c__unclassified_Candidatus_Niyogibacteria_class	o__unclassified_Candidatus_Niyogibacteria_order	f__unclassified_Candidatus_Niyogibacteria_family	g__unclassified_Candidatus_Niyogibacteria_genus	s__Candidatus_Niyogibacteria_bacterium_RIFCSPLOWO2_01_FULL_45_48	1198	13	19	21	26	25	12	20	14	18	3	1	1	3	2	1	6	2	1	2	2	4	5	2	2	5	3	3	2	4	6	0	0	0	0	0
mOTU_18852	0.834398	0.570365	lightyellow	M0	-0.158556	MYP	k__Bacteria	p__Proteobacteria	c__Epsilonproteobacteria	o__Nautiliales	f__Nitratiruptoraceae	g__Nitratiruptor	s__Nitratiruptor_sp._YY09-18	1097	0	0	0	0	0	0	0	0	0	0	0	0	0	0	0	0	0	0	0	0	0	0	0	0	0	0	0	0	0	0	8	13	6	14	20
mOTU_18867	0.90715	0.570066	lightyellow	M0	-0.158556	MYP	k__Bacteria	p__Firmicutes	c__Clostridia	o__Eubacteriales	f__Clostridiaceae	g__Alkaliphilus	s__Alkaliphilus_pronyensis	1093	20	19	25	11	23	8	9	13	20	5	3	1	2	0	6	3	2	6	1	5	5	13	9	8	16	6	12	18	23	26	0	0	0	0	0
mOTU_18995	0.922345	0.538352	lightyellow	M0	-0.158556	MYP	k__Bacteria	p__Proteobacteria	c__Gammaproteobacteria	o__Thiotrichales	f__Piscirickettsiaceae	g__Thiomicrorhabdus	s__Thiomicrorhabdus_sediminis	1068	19	29	10	16	25	18	38	25	21	21	2	2	5	1	1	6	3	4	4	1	3	3	6	3	3	4	3	11	7	9	0	0	0	0	0
mOTU_19229	0.899621	0.546596	lightyellow	M0	-0.158556	MYP	k__Bacteria	p__Candidatus_Nealsonbacteria	c__unclassified_Candidatus_Nealsonbacteria_class	o__unclassified_Candidatus_Nealsonbacteria_order	f__unclassified_Candidatus_Nealsonbacteria_family	g__unclassified_Candidatus_Nealsonbacteria_genus	s__Candidatus_Nealsonbacteria_bacterium_CG_4_8_14_3_um_filter_37_23	1020	0	0	0	0	0	0	0	0	0	0	0	0	0	0	0	0	0	0	0	0	0	0	0	1	1	0	0	0	0	1	8	21	11	23	24
mOTU_19321	0.879051	0.654916	lightyellow	M0	-0.158556	MYP	k__Bacteria	p__Candidatus_Kaiserbacteria	c__unclassified_Candidatus_Kaiserbacteria_class	o__unclassified_Candidatus_Kaiserbacteria_order	f__unclassified_Candidatus_Kaiserbacteria_family	g__unclassified_Candidatus_Kaiserbacteria_genus	s__Candidatus_Kaiserbacteria_bacterium_RIFCSPHIGHO2_01_FULL_54_36	1005	0	0	2	2	2	0	3	4	0	2	2	3	2	4	11	6	8	5	6	5	4	4	9	7	7	6	2	2	6	7	9	16	6	20	23
mOTU_19454	0.904054	0.531159	lightyellow	M0	-0.158556	MYP	k__Bacteria	p__Firmicutes	c__Bacilli	o__Bacillales	f__Paenibacillaceae	g__Brevibacillus	s__Brevibacillus_sp._RS1.1	984	14	15	16	19	17	10	31	18	13	10	2	2	7	1	7	12	7	8	3	3	3	3	6	3	1	3	3	3	5	10	0	1	1	0	1
mOTU_20242	0.848284	0.548335	lightyellow	M0	-0.158556	MYP	k__Bacteria	p__Bacteroidetes	c__Flavobacteriia	o__Flavobacteriales	f__Flavobacteriaceae	g__Flavobacterium	s__Flavobacterium_chungbukense	862	0	0	0	0	0	0	0	0	0	0	0	0	0	0	0	0	0	0	0	0	3	0	1	20	0	0	2	9	3	3	5	15	8	6	18
mOTU_20828	0.851965	0.56655	lightyellow	M0	-0.158556	MYP	k__Bacteria	p__Candidatus_Levybacteria	c__unclassified_Candidatus_Levybacteria_class	o__unclassified_Candidatus_Levybacteria_order	f__unclassified_Candidatus_Levybacteria_family	g__unclassified_Candidatus_Levybacteria_genus	s__Candidatus_Levybacteria_bacterium_RIFCSPHIGHO2_12_FULL_40_31	770	4	7	4	5	9	2	7	3	4	2	3	3	4	0	1	0	0	3	1	1	5	2	1	1	1	1	2	5	4	5	11	27	14	28	24
mOTU_20913	0.903139	0.556829	lightyellow	M0	-0.158556	MYP	k__Bacteria	p__Proteobacteria	c__Gammaproteobacteria	o__Alteromonadales	f__Alteromonadaceae	g__Alteromonas	s__Alteromonas_sp._KUL42	758	9	13	15	17	9	10	14	4	9	4	1	0	1	1	2	6	3	1	0	2	2	2	10	2	3	2	7	9	10	1	0	2	0	6	1
mOTU_20923	0.942027	0.522336	lightyellow	M0	-0.158556	MYP	k__Bacteria	p__Bacteroidetes	c__Flavobacteriia	o__Flavobacteriales	f__Flavobacteriaceae	g__Aquimarina	s__Aquimarina_sp._AU474	756	11	8	3	7	13	4	6	4	5	5	1	0	2	3	2	1	1	2	2	2	3	1	5	3	2	3	3	7	2	11	4	2	1	6	5
mOTU_20956	0.894273	0.547686	lightyellow	M0	-0.158556	MYP	k__Bacteria	p__Spirochaetes	c__Spirochaetia	o__Spirochaetales	f__Spirochaetaceae	g__Bullifex	s__Bullifex_porci	751	0	0	0	0	0	0	0	0	0	0	0	0	0	0	0	0	0	0	0	0	0	0	0	0	0	0	1	0	0	0	8	15	9	20	28
mOTU_21003	0.894451	0.595139	lightyellow	M0	-0.158556	MYP	k__Bacteria	p__Proteobacteria	c__Deltaproteobacteria	o__Desulfuromonadales	f__Geobacteraceae	g__Geobacter	s__Geobacter_soli	745	7	4	13	8	8	4	10	9	9	7	0	0	0	0	0	2	1	0	0	0	2	4	3	2	3	0	0	0	3	2	4	9	4	12	23
mOTU_21186	0.852724	0.52374	lightyellow	M0	-0.158556	MYP	k__Bacteria	p__Bacteroidetes	c__Bacteroidia	o__Bacteroidales	f__Tannerellaceae	g__Parabacteroides	s__Parabacteroides_sp._52	719	0	0	0	0	0	6	0	0	0	0	0	0	0	0	0	0	8	0	2	3	5	3	3	3	5	2	3	7	3	8	3	15	7	12	13
mOTU_21188	0.877245	0.541275	lightyellow	M0	-0.158556	MYP	k__Bacteria	p__Proteobacteria	c__Alphaproteobacteria	o__Hyphomicrobiales	f__Phyllobacteriaceae	g__Mesorhizobium	s__Mesorhizobium_sp._B1-1-1	719	12	14	10	12	13	6	11	7	12	4	4	2	7	5	12	25	10	21	9	17	0	0	0	0	2	0	0	1	0	0	0	0	0	0	0
mOTU_21321	0.900125	0.550679	lightyellow	M0	-0.158556	MYP	k__Bacteria	p__Firmicutes	c__Clostridia	o__Eubacteriales	f__Lachnospiraceae	g__Dorea	s__Dorea_phocaeensis	700	0	0	0	0	0	0	0	0	0	0	0	0	0	0	0	0	0	0	0	0	0	0	0	0	0	0	0	0	0	0	5	17	13	14	16
mOTU_21351	0.831869	0.52198	lightyellow	M0	-0.158556	MYP	k__Bacteria	p__Bacteroidetes	c__Cytophagia	o__Cytophagales	f__Hymenobacteraceae	g__Hymenobacter	s__Hymenobacter_sp._S2-20-2	695	5	17	4	4	2	2	0	2	8	5	1	1	3	2	2	0	2	0	1	0	1	0	0	0	0	2	1	0	1	1	0	3	1	4	2
mOTU_21473	0.830524	0.582583	lightyellow	M0	-0.158556	MYP	k__Bacteria	p__Actinobacteria	c__Actinomycetia	o__Streptomycetales	f__Streptomycetaceae	g__Streptomyces	s__Streptomyces_sp._NRRL_B-24051	678	1	0	5	2	6	5	11	15	1	6	0	0	0	0	0	0	0	0	0	0	0	0	0	0	1	0	0	2	1	1	3	0	5	7	0
mOTU_21488	0.884357	0.566839	lightyellow	M0	-0.158556	MYP	k__Bacteria	p__Spirochaetes	c__Spirochaetia	o__Leptospirales	f__Leptospiraceae	g__Leptospira	s__Leptospira_barantonii	677	0	0	0	0	1	0	0	0	1	0	0	0	0	1	1	1	0	0	2	0	2	0	1	1	1	0	0	1	0	0	0	0	0	1	1
mOTU_21510	0.874734	0.531516	lightyellow	M0	-0.158556	MYP	k__Bacteria	p__Bacteroidetes	c__Flavobacteriia	o__Flavobacteriales	f__Flavobacteriaceae	g__Flavobacterium	s__Flavobacterium_sp._ACAM_123	673	1	0	1	2	4	1	4	1	2	0	11	4	2	2	12	7	16	7	3	3	1	1	2	0	1	1	0	0	0	2	1	2	5	5	5
mOTU_21587	0.955935	0.600719	lightyellow	M0	-0.158556	MYP	k__Bacteria	p__Spirochaetes	c__Spirochaetia	o__Spirochaetales	f__Sphaerochaetaceae	g__Sphaerochaeta	s__Sphaerochaeta_sp._S2	661	0	0	0	1	0	0	0	0	0	1	0	0	0	0	0	0	0	0	0	0	3	1	2	0	0	1	2	3	4	1	4	5	7	12	10
mOTU_21705	0.878318	0.616982	lightyellow	M0	-0.158556	MYP	k__Bacteria	p__Bacteroidetes	c__Flavobacteriia	o__Flavobacteriales	f__Flavobacteriaceae	g__Changchengzhania	s__Changchengzhania_lutea	644	11	3	6	6	5	1	4	4	7	0	1	0	3	1	3	4	3	1	0	1	2	2	2	2	1	4	2	4	3	4	1	4	1	3	3
mOTU_22117	0.881288	0.555016	lightyellow	M0	-0.158556	MYP	k__Bacteria	p__Firmicutes	c__Bacilli	o__Bacillales	f__Bacillaceae	g__Ornithinibacillus	s__unclassified_Ornithinibacillus_species	597	0	0	0	0	0	0	0	0	0	0	0	0	0	0	0	0	0	0	0	0	0	0	0	0	0	0	0	0	0	0	4	11	2	15	19
mOTU_22474	0.849089	0.526121	lightyellow	M0	-0.158556	MYP	k__Bacteria	p__Cyanobacteria	c__unclassified_Cyanobacteria_class	o__Nostocales	f__Aphanizomenonaceae	g__Aphanizomenon	s__Aphanizomenon_sp._UHCC_0183	557	9	4	5	2	6	4	6	7	8	2	7	4	1	2	4	4	9	1	1	5	1	4	2	1	2	4	3	1	2	2	1	0	1	1	0
mOTU_22553	0.960485	0.588904	lightyellow	M0	-0.158556	MYP	k__Bacteria	p__Proteobacteria	c__Gammaproteobacteria	o__Vibrionales	f__Vibrionaceae	g__Enterovibrio	s__Enterovibrio_baiacu	549	0	0	0	0	0	0	0	0	0	0	0	0	1	0	2	0	3	0	0	0	0	0	0	0	0	0	0	0	0	0	5	6	6	10	8
mOTU_22655	0.874815	0.512565	lightyellow	M0	-0.158556	MYP	k__Bacteria	p__Proteobacteria	c__Epsilonproteobacteria	o__Campylobacterales	f__Arcobacteraceae	g__Arcobacter	s__Arcobacter_sp._31_11_sub10_T18	537	0	0	0	0	0	0	0	0	0	0	0	0	0	0	0	0	0	0	0	0	0	0	0	0	0	0	0	0	0	0	3	12	7	5	7
mOTU_23454	0.871036	0.576345	lightyellow	M0	-0.158556	MYP	k__Bacteria	p__Firmicutes	c__Clostridia	o__Eubacteriales	f__unclassified_Eubacteriales_family	g__Intestinimonas	s__Intestinimonas_massiliensis	458	0	0	0	0	1	1	1	0	0	0	1	1	2	0	1	0	0	2	2	0	5	3	6	1	2	1	5	2	4	2	0	1	0	1	0
mOTU_23521	0.832002	0.640376	lightyellow	M0	-0.158556	MYP	k__Bacteria	p__Cyanobacteria	c__unclassified_Cyanobacteria_class	o__Nostocales	f__Aphanizomenonaceae	g__Dolichospermum	s__Dolichospermum_sp._UHCC_0260	451	1	3	3	4	4	1	4	1	2	2	0	2	2	0	0	0	1	7	0	0	3	0	0	1	0	0	3	3	1	0	0	0	0	0	0
mOTU_24540	0.821778	0.629436	lightyellow	M0	-0.158556	MYP	k__Bacteria	p__Firmicutes	c__Bacilli	o__Bacillales	f__Bacillaceae	g__Bacillus	s__Bacillus_sp._Ab-1751	367	0	1	0	0	0	1	0	0	1	0	0	0	0	0	0	0	0	0	0	0	0	0	1	0	1	2	1	2	2	1	3	1	2	5	3
mOTU_24704	0.867958	0.638208	lightyellow	M0	-0.158556	MYP	k__Bacteria	p__Bacteroidetes	c__Sphingobacteriia	o__Sphingobacteriales	f__Sphingobacteriaceae	g__Pedobacter	s__Pedobacter_sp._Leaf194	354	0	0	0	0	0	0	0	0	0	0	0	0	3	0	1	2	3	0	3	2	0	2	0	0	3	1	4	15	1	9	14	3	1	1	4
mOTU_24787	0.898613	0.583638	lightyellow	M0	-0.158556	MYP	k__Bacteria	p__Cyanobacteria	c__unclassified_Cyanobacteria_class	o__Oscillatoriales	f__unclassified_Oscillatoriales_family	g__unclassified_Oscillatoriales_genus	s__Oscillatoriales_cyanobacterium_CG2_30_40_61	348	0	1	1	1	0	0	2	0	0	0	1	1	1	1	3	5	3	2	3	4	2	2	0	0	1	2	1	1	2	1	0	1	1	2	0
mOTU_25009	0.810553	0.633288	lightyellow	M0	-0.158556	MYP	k__Bacteria	p__Bacteroidetes	c__Bacteroidia	o__Bacteroidales	f__Dysgonomonadaceae	g__Dysgonomonas	s__Dysgonomonas_hofstadii	332	4	4	2	2	5	1	4	1	3	2	0	0	0	1	0	0	0	1	0	1	0	2	2	0	0	0	1	1	1	3	1	2	1	1	2
mOTU_25422	0.92343	0.525137	lightyellow	M0	-0.158556	MYP	k__Bacteria	p__Candidatus_Uhrbacteria	c__unclassified_Candidatus_Uhrbacteria_class	o__unclassified_Candidatus_Uhrbacteria_order	f__unclassified_Candidatus_Uhrbacteria_family	g__unclassified_Candidatus_Uhrbacteria_genus	s__Candidatus_Uhrbacteria_bacterium_CG_4_9_14_0_2_um_filter_41_50	306	6	10	2	3	3	2	6	6	2	2	0	1	0	0	1	1	0	1	0	1	1	0	2	1	1	1	1	1	0	1	0	0	0	0	0
mOTU_25429	0.943158	0.544564	lightyellow	M0	-0.158556	MYP	k__Bacteria	p__Proteobacteria	c__Gammaproteobacteria	o__Pseudomonadales	f__Pseudomonadaceae	g__Pseudomonas	s__Pseudomonas_sp._IPO3775	306	8	5	4	5	6	2	3	1	3	1	0	0	1	0	0	1	2	1	1	0	0	1	1	0	2	4	0	0	2	5	0	0	0	0	0
mOTU_25890	0.944579	0.562504	lightyellow	M0	-0.158556	MYP	k__Bacteria	p__Firmicutes	c__Clostridia	o__Eubacteriales	f__Oscillospiraceae	g__Pseudoflavonifractor	s__Pseudoflavonifractor_sp._An184	276	0	0	0	0	0	0	0	0	0	0	0	0	0	0	0	0	1	0	0	0	0	1	0	2	0	0	0	0	0	0	0	0	0	0	0
mOTU_26035	0.94992	0.545917	lightyellow	M0	-0.158556	MYP	k__Bacteria	p__Actinobacteria	c__Actinomycetia	o__Streptomycetales	f__Streptomycetaceae	g__Streptomyces	s__Streptomyces_poriferorum	267	0	0	0	0	0	0	0	0	0	0	3	1	1	0	0	0	1	0	0	1	0	0	0	0	0	0	0	0	0	0	0	0	0	0	0
mOTU_26336	0.886861	0.674475	lightyellow	M0	-0.158556	MYP	k__Bacteria	p__Firmicutes	c__Bacilli	o__Bacillales	f__Paenibacillaceae	g__Cohnella	s__Cohnella_sp._LGH	251	3	2	3	5	3	1	5	6	5	2	1	2	0	0	0	0	1	12	1	1	0	0	0	0	1	2	0	0	0	1	0	0	1	2	0
mOTU_26409	0.817233	0.517469	lightyellow	M0	-0.158556	MYP	k__Bacteria	p__Bacteroidetes	c__Flavobacteriia	o__Flavobacteriales	f__Flavobacteriaceae	g__Winogradskyella	s__Winogradskyella_sp._D23	247	5	8	2	3	4	3	5	2	3	0	4	2	2	3	6	5	4	6	0	12	0	0	0	0	0	0	0	0	0	0	0	0	0	0	0
mOTU_26562	0.854382	0.559237	lightyellow	M0	-0.158556	MYP	k__Bacteria	p__Proteobacteria	c__Betaproteobacteria	o__Burkholderiales	f__Burkholderiaceae	g__Polynucleobacter	s__Polynucleobacter_meluiroseus	239	3	4	6	3	2	4	11	5	3	0	2	0	0	0	0	1	0	1	0	2	1	0	0	1	0	1	0	0	0	0	1	6	4	1	7
mOTU_26596	0.918617	0.570491	lightyellow	M0	-0.158556	MYP	k__Bacteria	p__Candidatus_Roizmanbacteria	c__unclassified_Candidatus_Roizmanbacteria_class	o__unclassified_Candidatus_Roizmanbacteria_order	f__unclassified_Candidatus_Roizmanbacteria_family	g__unclassified_Candidatus_Roizmanbacteria_genus	s__Candidatus_Roizmanbacteria_bacterium_CG_4_10_14_0_2_um_filter_39_13	237	0	0	0	0	0	1	0	0	0	0	0	0	0	0	0	0	0	0	1	0	0	0	0	0	0	0	0	0	0	0	1	1	5	4	5
mOTU_27077	0.849329	0.502531	lightyellow	M0	-0.158556	MYP	k__Bacteria	p__Proteobacteria	c__Alphaproteobacteria	o__Hyphomicrobiales	f__Phyllobacteriaceae	g__Mesorhizobium	s__Mesorhizobium_sp._CA18	211	0	0	0	0	0	0	0	0	0	0	0	0	0	0	0	0	0	0	0	0	0	0	0	0	0	0	0	0	0	0	0	0	0	0	0
mOTU_27251	0.900935	0.614035	lightyellow	M0	-0.158556	MYP	k__Bacteria	p__Proteobacteria	c__Alphaproteobacteria	o__Hyphomicrobiales	f__Methylobacteriaceae	g__Methylobacterium	s__Methylobacterium_sp._Leaf119	203	0	1	0	0	0	0	0	0	2	0	0	2	1	0	0	4	2	0	3	2	1	1	0	1	4	2	1	2	2	2	0	0	2	0	0
mOTU_27529	0.931754	0.558149	lightyellow	M0	-0.158556	MYP	k__Bacteria	p__Proteobacteria	c__Gammaproteobacteria	o__Alteromonadales	f__Colwelliaceae	g__Colwellia	s__Colwellia_sp._E2M01	191	1	0	0	0	1	0	0	0	0	0	0	0	0	0	0	1	0	0	1	1	0	1	2	2	2	0	0	4	3	3	0	0	1	0	0
mOTU_27941	0.901306	0.558303	lightyellow	M0	-0.158556	MYP	k__Bacteria	p__Candidatus_Lloydbacteria	c__unclassified_Candidatus_Lloydbacteria_class	o__unclassified_Candidatus_Lloydbacteria_order	f__unclassified_Candidatus_Lloydbacteria_family	g__unclassified_Candidatus_Lloydbacteria_genus	s__Candidatus_Lloydbacteria_bacterium_RIFCSPLOWO2_02_FULL_51_11	174	4	4	2	3	2	1	1	1	7	5	0	0	0	0	0	0	0	0	0	0	0	0	0	0	0	0	0	0	0	0	2	2	0	0	6
mOTU_28297	0.864839	0.550805	lightyellow	M0	-0.158556	MYP	k__Bacteria	p__Bacteroidetes	c__unclassified_Bacteroidetes_class	o__unclassified_Bacteroidetes_order	f__unclassified_Bacteroidetes_family	g__unclassified_Bacteroidetes_genus	s__Bacteroidetes_bacterium_RIFOXYC2_FULL_39_11	158	2	1	3	2	4	5	6	1	5	4	0	0	0	0	0	0	0	0	0	0	0	0	0	0	0	0	0	0	0	0	0	1	0	0	0
mOTU_28536	0.862019	0.53794	lightyellow	M0	-0.158556	MYP	k__Bacteria	p__Proteobacteria	c__Gammaproteobacteria	o__Alteromonadales	f__Shewanellaceae	g__Shewanella	s__Shewanella_sp._Isolate7	150	2	2	2	1	2	6	7	3	9	5	0	0	0	0	0	0	0	0	0	0	0	0	0	0	0	0	0	0	0	0	1	2	0	1	3
mOTU_28710	0.840198	0.515739	lightyellow	M0	-0.158556	MYP	k__Bacteria	p__Proteobacteria	c__Gammaproteobacteria	o__Oceanospirillales	f__Halomonadaceae	g__Halomonas	s__Halomonas_sp._FME65	143	1	0	0	0	0	0	0	0	0	0	2	2	0	5	4	4	3	3	3	5	0	0	0	0	0	0	0	1	0	0	0	0	0	0	0
mOTU_28837	0.881081	0.554667	lightyellow	M0	-0.158556	MYP	k__Bacteria	p__Firmicutes	c__Bacilli	o__Lactobacillales	f__Enterococcaceae	g__Enterococcus	s__Enterococcus_larvae	138	4	4	4	4	1	1	5	2	0	2	0	0	0	0	0	0	0	0	0	0	0	1	0	0	2	0	0	1	0	0	0	0	0	0	0
mOTU_28845	0.875213	0.532352	lightyellow	M0	-0.158556	MYP	k__Bacteria	p__Proteobacteria	c__Gammaproteobacteria	o__Alteromonadales	f__Alteromonadaceae	g__Alteromonas	s__Alteromonas_sp._MMG017	138	0	0	0	0	1	1	1	1	0	0	0	1	4	0	2	1	7	2	0	1	0	0	0	0	0	1	0	0	0	0	0	0	0	0	0
mOTU_28961	0.841944	0.514304	lightyellow	M0	-0.158556	MYP	k__Bacteria	p__Candidatus_Peregrinibacteria	c__Candidatus_Peribacteria	o__unclassified_Candidatus_Peribacteria_order	f__unclassified_Candidatus_Peribacteria_family	g__unclassified_Candidatus_Peribacteria_genus	s__Candidatus_Peribacteria_bacterium_GW2011_GWC2_54_8	133	0	0	0	1	0	0	0	1	0	0	0	0	1	0	0	0	0	0	0	0	1	0	0	0	0	0	0	14	1	0	1	0	0	0	1
mOTU_28995	0.910012	0.512937	lightyellow	M0	-0.158556	MYP	k__Bacteria	p__Proteobacteria	c__Betaproteobacteria	o__Neisseriales	f__Neisseriaceae	g__Eikenella	s__Eikenella_glucosivorans	132	0	0	2	0	1	1	2	1	0	1	1	0	0	0	0	0	0	1	1	0	0	0	0	0	0	1	0	0	0	0	0	0	0	0	0
mOTU_29085	0.902114	0.540179	lightyellow	M0	-0.158556	MYP	k__Bacteria	p__Proteobacteria	c__Betaproteobacteria	o__Neisseriales	f__Neisseriaceae	g__Neisseria	s__Neisseria_sp._74A18	129	0	2	2	1	2	1	1	0	1	1	0	0	0	0	0	0	0	0	0	0	0	0	0	0	0	0	0	0	0	0	0	0	0	0	0
mOTU_29529	0.949265	0.547357	lightyellow	M0	-0.158556	MYP	k__Bacteria	p__Fibrobacteres	c__Fibrobacteria	o__Fibrobacterales	f__Fibrobacteraceae	g__Fibrobacter	s__Fibrobacter_sp._UWR3	114	0	0	0	0	0	0	0	0	0	0	0	0	0	0	0	0	0	0	0	0	0	0	0	0	0	0	0	0	0	0	0	0	0	0	0
mOTU_30060	0.928633	0.526038	lightyellow	M0	-0.158556	MYP	k__Bacteria	p__Firmicutes	c__Clostridia	o__Eubacteriales	f__Lachnospiraceae	g__Dorea	s__Dorea_sp._5-2	98	1	2	1	0	1	0	0	0	1	0	0	0	0	0	0	0	0	0	0	0	0	0	0	0	0	0	0	0	0	0	0	0	0	0	0
mOTU_30173	0.886796	0.531641	lightyellow	M0	-0.158556	MYP	k__Bacteria	p__Firmicutes	c__Bacilli	o__Bacillales	f__Bacillaceae	g__Virgibacillus	s__Virgibacillus_necropolis	95	1	1	0	0	2	2	1	0	3	1	0	0	0	0	1	0	1	1	1	2	0	2	0	1	0	0	0	1	0	0	0	0	0	0	0
mOTU_30240	0.923336	0.552091	lightyellow	M0	-0.158556	MYP	k__Bacteria	p__Cyanobacteria	c__unclassified_Cyanobacteria_class	o__Synechococcales	f__Synechococcaceae	g__Synechococcus	s__Synechococcus_sp._PCC_8807	93	0	0	0	0	1	0	0	1	1	0	0	0	0	0	0	1	0	0	0	0	0	0	0	0	0	0	0	0	0	0	0	0	0	0	0
mOTU_30249	0.905615	0.533933	lightyellow	M0	-0.158556	MYP	k__Bacteria	p__Firmicutes	c__Clostridia	o__Eubacteriales	f__Desulfallaceae	g__unclassified_Desulfallaceae_genus	s__unclassified_Desulfallaceae_species	93	0	0	0	0	0	0	0	0	0	0	0	0	0	0	0	0	0	0	0	0	0	0	1	0	1	0	1	0	1	2	0	0	0	0	0
mOTU_30278	0.908866	0.512444	lightyellow	M0	-0.158556	MYP	k__Bacteria	p__Bacteroidetes	c__Bacteroidia	o__Bacteroidales	f__Odoribacteraceae	g__Odoribacter	s__Odoribacter_sp._AF15-53	92	0	1	0	0	0	0	0	1	1	0	0	0	0	0	0	0	0	0	0	0	0	0	0	0	0	0	0	0	0	0	0	1	0	0	0
mOTU_30535	0.862646	0.533089	lightyellow	M0	-0.158556	MYP	k__Bacteria	p__Proteobacteria	c__Gammaproteobacteria	o__Moraxellales	f__Moraxellaceae	g__Acinetobacter	s__Acinetobacter_sp._'aerobic_(ED)'	86	2	0	3	1	3	0	2	3	2	0	0	0	0	0	0	0	0	0	0	0	2	0	0	0	0	1	0	1	1	4	0	0	0	0	0
mOTU_30921	0.807451	0.596108	lightyellow	M0	-0.158556	MYP	k__Bacteria	p__Proteobacteria	c__Gammaproteobacteria	o__Alteromonadales	f__Shewanellaceae	g__Shewanella	s__Shewanella_marina	76	0	0	0	0	0	0	0	0	0	0	0	0	0	0	0	0	0	0	0	0	0	0	0	0	0	0	0	0	0	0	0	0	0	1	2
mOTU_30964	0.909642	0.552447	lightyellow	M0	-0.158556	MYP	k__Bacteria	p__Proteobacteria	c__Gammaproteobacteria	o__Alteromonadales	f__Pseudoalteromonadaceae	g__Pseudoalteromonas	s__Pseudoalteromonas_agarivorans	75	0	0	0	0	0	0	0	0	0	0	0	0	0	0	0	0	0	1	1	0	0	0	0	0	0	0	0	2	1	0	0	0	0	1	0
mOTU_31994	0.841579	0.500031	lightyellow	M0	-0.158556	MYP	k__Bacteria	p__Chloroflexi	c__Dehalococcoidia	o__Dehalococcoidales	f__Dehalococcoidaceae	g__Dehalococcoides	s__Dehalococcoides_sp._enrichment_culture_clone_WBC-2_Dhc_01	52	1	0	0	0	0	0	0	0	0	0	0	0	0	0	0	0	0	0	0	0	0	0	0	0	0	0	0	0	0	0	0	0	0	0	1
mOTU_32058	0.90008	0.519224	lightyellow	M0	-0.158556	MYP	k__Bacteria	p__Proteobacteria	c__Gammaproteobacteria	o__Alteromonadales	f__Pseudoalteromonadaceae	g__Pseudoalteromonas	s__Pseudoalteromonas_marina	51	0	0	0	0	0	0	0	0	0	0	0	0	0	0	0	0	0	0	0	0	0	0	0	0	0	0	0	0	0	0	0	0	0	0	0
mOTU_32492	0.910569	0.513416	lightyellow	M0	-0.158556	MYP	k__Bacteria	p__Proteobacteria	c__Gammaproteobacteria	o__Alteromonadales	f__Shewanellaceae	g__Shewanella	s__Shewanella_sp._WXL01	43	0	0	0	0	0	0	0	0	0	0	0	0	0	0	0	0	0	0	0	0	0	0	0	0	0	0	0	0	0	0	0	0	0	0	0
mOTU_33001	0.844668	0.502364	lightyellow	M0	-0.158556	MYP	k__Bacteria	p__Actinobacteria	c__Actinomycetia	o__Micrococcales	f__Microbacteriaceae	g__Cryobacterium	s__Cryobacterium_sp._MDB2-A-1	33	0	0	0	0	0	0	0	0	0	0	0	0	0	0	0	0	0	0	0	0	0	0	0	0	0	0	0	0	0	0	0	0	0	0	0
mOTU_33218	0.8563	0.511212	lightyellow	M0	-0.158556	MYP	k__Bacteria	p__Candidatus_Nomurabacteria	c__unclassified_Candidatus_Nomurabacteria_class	o__unclassified_Candidatus_Nomurabacteria_order	f__unclassified_Candidatus_Nomurabacteria_family	g__unclassified_Candidatus_Nomurabacteria_genus	s__Candidatus_Nomurabacteria_bacterium_GWB1_40_6	30	0	0	0	0	0	0	0	0	0	0	0	0	0	0	0	0	0	0	0	0	0	0	0	0	0	0	0	0	0	0	0	0	0	0	0
mOTU_4288	0.832911	0.591155	lightyellow	M0	-0.158556	MYP	k__Bacteria	p__unclassified_Bacteria_phylum	c__unclassified_Bacteria_class	o__unclassified_Bacteria_order	f__unclassified_Bacteria_family	g__unclassified_Bacteria_genus	s__uncultured_bacterium_253	44144	483	430	385	422	462	347	633	318	461	218	160	137	309	135	202	521	405	444	185	218	365	335	385	244	256	289	272	303	281	433	115	342	115	232	337
mOTU_4894	0.834645	0.571843	lightyellow	M0	-0.158556	MYP	k__Bacteria	p__Cyanobacteria	c__unclassified_Cyanobacteria_class	o__Oscillatoriales	f__Microcoleaceae	g__Microcoleus	s__Microcoleus_sp._FACHB-672	29795	460	401	418	434	390	478	505	373	526	245	101	52	146	76	95	221	178	211	113	122	162	170	158	110	139	139	104	653	159	291	238	180	75	124	527
mOTU_5189	0.823949	0.649758	lightyellow	M0	-0.158556	MYP	k__Bacteria	p__Proteobacteria	c__Deltaproteobacteria	o__unclassified_Deltaproteobacteria_order	f__unclassified_Deltaproteobacteria_family	g__unclassified_Deltaproteobacteria_genus	s__Deltaproteobacteria_bacterium_RBG_13_65_10	25777	209	180	177	227	229	232	236	216	228	131	131	119	193	101	155	271	196	259	154	246	195	174	239	136	161	169	164	162	157	239	146	330	152	254	394
mOTU_6329	0.826035	0.633354	lightyellow	M0	-0.158556	MYP	k__Bacteria	p__Cyanobacteria	c__unclassified_Cyanobacteria_class	o__Pseudanabaenales	f__Pseudanabaenaceae	g__Pseudanabaena	s__Pseudanabaena_sp._lw0831	16450	104	70	79	73	102	89	112	64	83	45	51	50	82	56	80	161	106	122	76	73	137	110	128	75	132	84	113	157	146	245	92	212	84	167	258
mOTU_6404	0.84826	0.512337	lightyellow	M0	-0.158556	MYP	k__Bacteria	p__Firmicutes	c__Clostridia	o__Thermosediminibacterales	f__Tepidanaerobacteraceae	g__Biomaibacter	s__Biomaibacter_acetigenes	15935	156	141	147	146	200	112	166	88	152	114	53	58	109	45	55	83	20	101	43	49	125	142	151	115	111	133	86	219	235	191	78	151	77	125	200
mOTU_6826	0.826531	0.534902	lightyellow	M0	-0.158556	MYP	k__Bacteria	p__Planctomycetota	c__Planctomycetia	o__Planctomycetales	f__Planctomycetaceae	g__Planctomyces	s__Planctomyces_sp._SCGC_AG-212-M04	13948	92	95	85	99	92	77	84	78	99	48	44	31	61	40	66	108	55	98	47	49	102	90	91	72	128	87	65	135	115	147	60	143	63	129	157
mOTU_6918	0.862433	0.567916	lightyellow	M0	-0.158556	MYP	k__Bacteria	p__Proteobacteria	c__Gammaproteobacteria	o__Oceanospirillales	f__Pleioneaceae	g__Aliikangiella	s__Aliikangiella_coralliicola	13604	68	72	74	68	125	75	72	59	93	25	58	51	73	79	125	107	135	68	77	76	113	84	89	66	68	70	81	133	65	85	276	236	106	144	254
mOTU_7404	0.831774	0.61009	lightyellow	M0	-0.158556	MYP	k__Bacteria	p__Proteobacteria	c__Alphaproteobacteria	o__Sphingomonadales	f__Sphingomonadaceae	g__Sphingomonas	s__Sphingomonas_sp._BT553	11845	117	88	86	119	88	75	166	100	102	57	193	125	152	218	266	306	328	174	168	246	63	28	82	70	42	31	40	37	45	59	17	52	22	40	54
mOTU_7567	0.868271	0.511047	lightyellow	M0	-0.158556	MYP	k__Bacteria	p__Firmicutes	c__Clostridia	o__Eubacteriales	f__Peptococcaceae	g__unclassified_Peptococcaceae_genus	s__Peptococcaceae_bacterium	11285	97	107	93	113	137	88	105	67	110	50	37	28	80	34	49	86	70	86	39	35	95	115	100	59	95	85	63	194	205	176	49	127	64	116	133
mOTU_8002	0.834042	0.500983	lightyellow	M0	-0.158556	MYP	k__Bacteria	p__Cyanobacteria	c__unclassified_Cyanobacteria_class	o__Nostocales	f__Nostocaceae	g__Nostoc	s__Nostoc_sp._PCC_7524	10000	130	91	107	130	140	85	135	108	138	54	24	26	55	28	30	85	65	78	39	34	109	101	89	69	79	77	83	115	81	151	31	57	21	61	57
mOTU_8034	0.889808	0.567546	lightyellow	M0	-0.158556	MYP	k__Bacteria	p__Cyanobacteria	c__unclassified_Cyanobacteria_class	o__Nostocales	f__Aphanizomenonaceae	g__Dolichospermum	s__Dolichospermum_sp._UKL201	9929	198	166	133	169	159	207	234	114	166	77	35	29	65	29	47	115	90	99	53	50	72	69	68	35	29	58	55	40	42	64	11	30	18	36	57
mOTU_8285	0.843878	0.598342	lightyellow	M0	-0.158556	MYP	k__Bacteria	p__Nitrospirae	c__Nitrospira	o__Nitrospirales	f__Nitrospiraceae	g__Candidatus_Sulfobium	s__Candidatus_Sulfobium_mesophilum	9346	30	24	40	30	38	42	47	36	65	37	9	12	21	13	18	20	12	24	19	8	28	19	32	12	39	11	15	36	39	69	56	96	69	101	139
mOTU_8973	0.90015	0.587605	lightyellow	M0	-0.158556	MYP	k__Bacteria	p__unclassified_Bacteria_phylum	c__unclassified_Bacteria_class	o__unclassified_Bacteria_order	f__unclassified_Bacteria_family	g__unclassified_Bacteria_genus	s__Parcubacteria_group_bacterium_GW2011_GWC2_36_17	7738	19	30	24	18	23	24	19	21	33	12	7	10	29	7	13	22	7	42	13	5	22	23	28	24	30	18	30	49	51	45	68	146	62	116	157
mOTU_9025	0.845241	0.615748	lightyellow	M0	-0.158556	MYP	k__Bacteria	p__Bacteroidetes	c__Cytophagia	o__Cytophagales	f__Cyclobacteriaceae	g__Algoriphagus	s__Algoriphagus_ornithinivorans	7647	110	82	83	100	102	78	175	69	96	38	35	28	53	27	33	99	71	65	30	34	87	71	78	67	68	76	66	89	68	88	19	54	21	48	69
mOTU_9337	0.899845	0.522781	lightyellow	M0	-0.158556	MYP	k__Bacteria	p__Candidatus_Vogelbacteria	c__unclassified_Candidatus_Vogelbacteria_class	o__unclassified_Candidatus_Vogelbacteria_order	f__unclassified_Candidatus_Vogelbacteria_family	g__unclassified_Candidatus_Vogelbacteria_genus	s__Candidatus_Vogelbacteria_bacterium_RIFOXYD2_FULL_44_9	7127	15	19	7	13	15	10	17	19	25	14	2	4	8	3	5	6	9	1	2	3	16	7	7	8	26	8	3	39	44	50	62	113	63	107	127
mOTU_9365	0.896828	0.545993	lightyellow	M0	-0.158556	MYP	k__Bacteria	p__Bacteroidetes	c__Cytophagia	o__Cytophagales	f__Spirosomaceae	g__Emticicia	s__Emticicia_oligotrophica	7075	22	28	31	31	31	34	38	19	33	12	46	39	58	39	65	81	71	69	39	24	30	27	32	44	45	27	27	51	43	45	53	118	45	89	117
mOTU_9509	0.873307	0.51119	lightyellow	M0	-0.158556	MYP	k__Bacteria	p__Cyanobacteria	c__unclassified_Cyanobacteria_class	o__Chroococcales	f__Microcystaceae	g__Microcystis	s__Microcystis_viridis	6866	106	61	73	92	77	85	106	60	79	32	24	21	32	12	22	59	25	51	17	27	80	50	55	38	51	38	45	62	47	92	28	12	11	11	30
mOTU_9663	0.813236	0.523921	lightyellow	M0	-0.158556	MYP	k__Bacteria	p__Bacteroidetes	c__Flavobacteriia	o__Flavobacteriales	f__Flavobacteriaceae	g__Flavobacterium	s__Flavobacterium_sediminis	6616	7	6	5	6	7	3	2	2	3	1	0	2	3	1	1	0	1	1	2	0	0	1	1	13	1	2	0	2	5	2	27	58	27	44	32
mOTU_9765	0.899394	0.531338	lightyellow	M0	-0.158556	MYP	k__Bacteria	p__Firmicutes	c__Bacilli	o__Bacillales	f__Paenibacillaceae	g__Chengkuizengella	s__Chengkuizengella_marina	6469	10	6	8	8	4	5	5	5	6	4	0	0	1	0	0	1	2	0	0	1	6	4	7	3	6	5	3	3	4	36	55	102	77	105	126
mOTU_9852	0.893367	0.504601	lightyellow	M0	-0.158556	MYP	k__Bacteria	p__Proteobacteria	c__Gammaproteobacteria	o__Methylococcales	f__Methylococcaceae	g__Methylomicrobium	s__Methylomicrobium_album	6330	31	37	20	40	41	32	51	28	40	23	26	34	24	26	53	59	66	35	46	60	48	33	36	27	65	35	38	59	61	88	4	13	9	14	27
mOTU_9860	0.860914	0.625197	lightyellow	M0	-0.158556	MYP	k__Bacteria	p__Proteobacteria	c__Gammaproteobacteria	o__Alteromonadales	f__Pseudoalteromonadaceae	g__Pseudoalteromonas	s__Pseudoalteromonas_sp._NBT06-2	6324	99	95	108	134	118	83	160	86	97	50	53	53	54	51	69	157	93	65	65	66	34	25	45	17	34	34	28	62	33	54	38	115	39	76	109
mOTU_9881	0.905764	0.529104	lightyellow	M0	-0.158556	MYP	k__Bacteria	p__Firmicutes	c__Tissierellia	o__Tissierellales	f__Thermohalobacteraceae	g__Thermohalobacter	s__Thermohalobacter_berrensis	6301	14	17	10	7	13	14	16	20	18	12	6	0	13	2	1	1	12	6	1	1	13	6	5	6	31	1	3	30	34	35	65	110	53	90	155
mOTU_36431	0.881976	0.615426	lightyellow	M0	-0.158556	MYP	k__Fungi	p__Basidiomycota	c__Pucciniomycetes	o__Pucciniales	f__Phakopsoraceae	g__Phakopsora	s__Phakopsora_pachyrhizi	4857	20	15	20	19	29	22	21	47	24	7	3	1	3	3	2	0	47	6	1	0	10	4	7	4	5	1	5	13	8	15	28	89	33	54	101
mOTU_36552	0.95064	0.556692	lightyellow	M0	-0.158556	MYP	k__Fungi	p__Ascomycota	c__Orbiliomycetes	o__Orbiliales	f__Orbiliaceae	g__Dactylella	s__Dactylella_sp._'varietas'	1221	15	20	16	18	24	13	36	12	16	12	0	0	2	0	0	0	0	0	0	0	1	1	0	0	2	1	4	1	0	5	0	1	0	0	0
mOTU_36674	0.953567	0.572015	lightyellow	M0	-0.158556	MYP	k__Fungi	p__Ascomycota	c__Orbiliomycetes	o__Orbiliales	f__Orbiliaceae	g__Arthrobotrys	s__Arthrobotrys_microscaphoides	408	1	2	4	0	2	1	2	2	2	1	0	0	0	0	0	0	0	0	0	0	0	0	0	0	0	0	1	1	0	0	0	0	0	0	0
mOTU_37794	0.837704	0.500965	lightyellow	M0	-0.158556	MYP	k__Viruses	p__Uroviricota	c__Caudoviricetes	o__unclassified_Caudoviricetes_order	f__Kyanoviridae	g__Pontusvirus	s__Pontusvirus_syn19	10649	66	73	67	75	60	70	98	79	92	22	61	53	78	50	103	92	74	78	65	95	113	87	79	61	61	64	69	55	73	62	57	108	47	84	146
mOTU_38396	0.904864	0.688918	lightyellow	M0	-0.158556	MYP	k__Viruses	p__Nucleocytoviricota	c__Pokkesviricetes	o__Chitovirales	f__Poxviridae	g__Orthopoxvirus	s__Raccoonpox_virus	3361	31	24	40	38	41	11	38	18	30	14	28	16	27	12	9	18	20	12	18	22	6	8	19	28	13	15	19	7	10	14	10	28	13	20	32
mOTU_38463	0.876201	0.500556	lightyellow	M0	-0.158556	MYP	k__Viruses	p__Uroviricota	c__Caudoviricetes	o__unclassified_Caudoviricetes_order	f__unclassified_Caudoviricetes_family	g__Hautrevirus	s__Hautrevirus_hau3	3013	18	18	22	16	22	20	29	18	24	10	10	4	11	12	6	16	28	44	11	12	6	4	10	38	20	2	6	9	21	24	4	8	8	6	9
mOTU_38753	0.8613	0.517679	lightyellow	M0	-0.158556	MYP	k__Viruses	p__unclassified_Viruses_phylum	c__Naldaviricetes	o__Lefavirales	f__Baculoviridae	g__Alphabaculovirus	s__Lambdina_fiscellaria_nucleopolyhedrovirus	2029	29	27	24	29	31	21	38	24	34	10	4	2	6	5	8	11	7	17	5	5	22	19	35	17	16	21	20	22	26	27	0	2	0	2	0
mOTU_39049	0.936826	0.611822	lightyellow	M0	-0.158556	MYP	k__Viruses	p__Uroviricota	c__Caudoviricetes	o__unclassified_Caudoviricetes_order	f__unclassified_Caudoviricetes_family	g__Lambdavirus	s__Enterobacteria_phage_32deltatox	1439	1	0	2	2	2	3	3	1	2	0	2	3	7	4	3	19	23	18	5	15	0	0	0	0	0	0	0	0	0	0	1	2	3	2	2
mOTU_39243	0.925154	0.569854	lightyellow	M0	-0.158556	MYP	k__Viruses	p__Uroviricota	c__Caudoviricetes	o__unclassified_Caudoviricetes_order	f__unclassified_Caudoviricetes_family	g__Phapecoctavirus	s__Escherichia_phage_BI-EHEC	1164	5	6	6	14	12	7	20	9	9	9	0	0	2	0	2	0	1	1	4	0	5	4	2	2	6	7	5	9	10	11	7	8	4	5	10
mOTU_39954	0.827766	0.574391	lightyellow	M0	-0.158556	MYP	k__Viruses	p__Uroviricota	c__Caudoviricetes	o__unclassified_Caudoviricetes_order	f__unclassified_Caudoviricetes_family	g__Alexandravirus	s__Erwinia_phage_pEa_SNUABM_30	537	0	1	0	2	2	0	2	4	2	2	3	6	3	5	7	10	6	6	5	9	2	3	6	1	4	6	1	4	4	9	0	1	0	0	0
mOTU_40045	0.839395	0.51825	lightyellow	M0	-0.158556	MYP	k__Viruses	p__Peploviricota	c__Herviviricetes	o__Herpesvirales	f__Herpesviridae	g__Varicellovirus	s__Equid_alphaherpesvirus_9	488	32	15	6	23	10	7	19	7	14	6	0	1	0	1	1	0	0	1	0	1	1	0	3	1	4	4	2	4	1	5	0	0	2	0	1
mOTU_40180	0.949564	0.607843	lightyellow	M0	-0.158556	MYP	k__Viruses	p__unclassified_Viruses_phylum	c__unclassified_Viruses_class	o__unclassified_Viruses_order	f__unclassified_Viruses_family	g__unclassified_Viruses_genus	s__virus_sp._ctdtS1	426	2	1	0	1	2	2	1	2	1	0	11	1	1	0	1	0	0	2	0	1	0	0	0	0	0	0	0	0	2	0	3	8	6	3	2
mOTU_40196	0.873294	0.537772	lightyellow	M0	-0.158556	MYP	k__Viruses	p__Uroviricota	c__Caudoviricetes	o__unclassified_Caudoviricetes_order	f__unclassified_Caudoviricetes_family	g__Cheoctovirus	s__Cheoctovirus_nivrat	421	0	0	1	1	2	2	1	0	1	0	1	0	4	0	4	5	2	13	10	1	6	5	4	4	4	7	6	9	9	6	0	0	0	0	0
mOTU_40518	0.94637	0.613474	lightyellow	M0	-0.158556	MYP	k__Viruses	p__Uroviricota	c__Caudoviricetes	o__unclassified_Caudoviricetes_order	f__Siphoviridae	g__unclassified_Siphoviridae_genus	s__Siphoviridae_sp._ctC4e1	317	0	0	0	0	0	0	0	0	1	0	0	0	0	0	0	1	0	0	0	0	0	0	0	0	0	0	0	0	0	2	3	6	5	4	8
mOTU_40563	0.940834	0.572091	lightyellow	M0	-0.158556	MYP	k__Viruses	p__Uroviricota	c__Caudoviricetes	o__unclassified_Caudoviricetes_order	f__unclassified_Caudoviricetes_family	g__Fromanvirus	s__Mycobacterium_phage_Chy5	305	1	0	0	0	1	0	0	0	2	0	0	0	0	0	0	0	0	0	0	0	0	0	0	0	0	0	0	0	0	0	0	0	0	0	0
mOTU_40642	0.888214	0.506299	lightyellow	M0	-0.158556	MYP	k__Viruses	p__Uroviricota	c__Caudoviricetes	o__unclassified_Caudoviricetes_order	f__unclassified_Caudoviricetes_family	g__Manhattanvirus	s__Arthrobacter_phage_Reedo	286	0	0	0	0	0	0	0	0	0	0	0	0	0	0	0	3	12	2	0	0	0	0	0	0	0	0	0	0	0	0	0	1	0	0	0
mOTU_40936	0.903399	0.548693	lightyellow	M0	-0.158556	MYP	k__Viruses	p__Uroviricota	c__Caudoviricetes	o__unclassified_Caudoviricetes_order	f__unclassified_Caudoviricetes_family	g__Felixounavirus	s__Escherichia_phage_Barry	225	1	1	0	0	0	0	0	0	1	0	0	1	0	1	0	0	0	0	0	1	2	0	0	1	0	0	1	0	0	0	0	0	1	1	0
mOTU_41548	0.858333	0.50744	lightyellow	M0	-0.158556	MYP	k__Viruses	p__Uroviricota	c__Caudoviricetes	o__unclassified_Caudoviricetes_order	f__unclassified_Caudoviricetes_family	g__Fromanvirus	s__Mycobacterium_phage_Maroc7	125	1	3	0	1	0	3	0	1	3	1	0	0	0	0	0	0	0	0	0	0	0	0	0	0	0	0	0	0	0	0	0	4	1	2	3
mOTU_43124	0.86808	0.50013	lightyellow	M0	-0.158556	MYP	k__Viruses	p__Uroviricota	c__Caudoviricetes	o__unclassified_Caudoviricetes_order	f__unclassified_Caudoviricetes_family	g__Microwolfvirus	s__Microwolfvirus_soildragon	16	0	0	0	0	0	0	0	0	0	0	0	0	0	0	0	0	0	0	0	0	0	0	0	0	0	0	0	0	0	0	0	0	0	0	0
mOTU_1735	0.811089	0.572516	green	M1	0.0183493	MYP	k__Archaea	p__Euryarchaeota	c__unclassified_Euryarchaeota_class	o__unclassified_Euryarchaeota_order	f__unclassified_Euryarchaeota_family	g__unclassified_Euryarchaeota_genus	s__uncultured_marine_group_II/III_euryarchaeote_KM3_63_E12	3014	13	9	7	10	7	3	11	5	8	5	64	36	21	126	56	21	30	12	24	13	11	9	14	6	0	4	23	3	4	2	33	42	26	26	66
mOTU_1899	0.930533	0.555059	green	M1	0.0183493	MYP	k__Archaea	p__Thaumarchaeota	c__unclassified_Thaumarchaeota_class	o__Nitrosopumilales	f__unclassified_Nitrosopumilales_family	g__unclassified_Nitrosopumilales_genus	s__uncultured_marine_crenarchaeote_HF4000_ANIW141N1	1397	1	2	1	2	0	0	5	1	2	0	3	4	7	7	6	9	11	3	8	5	6	1	6	1	1	1	3	6	1	1	3	3	3	4	12
mOTU_2334	0.862978	0.516809	green	M1	0.0183493	MYP	k__Archaea	p__Thaumarchaeota	c__unclassified_Thaumarchaeota_class	o__unclassified_Thaumarchaeota_order	f__unclassified_Thaumarchaeota_family	g__unclassified_Thaumarchaeota_genus	s__uncultured_marine_thaumarchaeote_KM3_86_G02	107	0	0	0	0	0	0	0	0	0	0	0	0	0	0	0	0	0	0	0	0	0	0	0	0	0	0	0	0	0	0	2	3	3	1	1
mOTU_4	0.858143	0.53678	green	M1	0.0183493	MYP	k__Archaea	p__Thaumarchaeota	c__unclassified_Thaumarchaeota_class	o__unclassified_Thaumarchaeota_order	f__unclassified_Thaumarchaeota_family	g__unclassified_Thaumarchaeota_genus	s__Thaumarchaeota_archaeon	25290649	143773	147420	135176	147427	155776	141115	173723	143634	171462	109329	101968	78020	107031	123096	120494	122667	139955	99605	88218	87197	136476	97077	115936	82867	175955	84402	92572	219441	251489	269465	101180	198292	116870	163778	244024
mOTU_10096	0.825268	0.626879	green	M1	0.0183493	MYP	k__Bacteria	p__Firmicutes	c__Clostridia	o__Eubacteriales	f__Peptococcaceae	g__Desulfofalx	s__Desulfofalx_alkaliphila	5978	5	6	3	10	7	14	13	9	18	8	1	0	1	0	2	1	2	2	0	1	4	0	0	1	1	0	0	3	1	2	36	62	38	54	60
mOTU_10145	0.872746	0.657098	green	M1	0.0183493	MYP	k__Bacteria	p__Firmicutes	c__Tissierellia	o__unclassified_Tissierellia_order	f__unclassified_Tissierellia_family	g__Sedimentibacter	s__Sedimentibacter_sp._zth1	5906	41	44	45	49	48	25	43	32	37	20	3	12	11	7	15	6	2	14	7	4	36	48	50	22	55	37	18	86	94	86	18	50	24	40	57
mOTU_10155	0.829081	0.587506	green	M1	0.0183493	MYP	k__Bacteria	p__Cyanobacteria	c__unclassified_Cyanobacteria_class	o__Nostocales	f__Scytonemataceae	g__Brasilonema	s__Brasilonema_sennae	5900	62	54	47	70	38	46	97	48	61	27	28	15	31	23	28	56	59	39	27	26	50	26	36	32	76	31	28	121	67	98	17	27	12	18	78
mOTU_10322	0.812561	0.548953	green	M1	0.0183493	MYP	k__Bacteria	p__Candidatus_Uhrbacteria	c__unclassified_Candidatus_Uhrbacteria_class	o__unclassified_Candidatus_Uhrbacteria_order	f__unclassified_Candidatus_Uhrbacteria_family	g__unclassified_Candidatus_Uhrbacteria_genus	s__Candidatus_Uhrbacteria_bacterium_GW2011_GWC2_53_7	5718	36	39	43	45	45	46	37	30	46	28	13	19	26	25	24	31	31	27	15	17	30	34	28	20	23	26	24	57	49	30	11	31	18	49	44
mOTU_10606	0.891278	0.670343	green	M1	0.0183493	MYP	k__Bacteria	p__Proteobacteria	c__Alphaproteobacteria	o__Sphingomonadales	f__Sphingomonadaceae	g__Sphingomonas	s__Sphingomonas_sp._PAMC_26621	5409	64	52	51	53	49	35	79	42	49	22	61	20	36	38	65	55	72	34	42	44	41	22	25	24	21	14	28	34	23	20	20	38	20	35	72
mOTU_10646	0.844767	0.550513	green	M1	0.0183493	MYP	k__Bacteria	p__Proteobacteria	c__Betaproteobacteria	o__Burkholderiales	f__Comamonadaceae	g__Limnohabitans	s__Limnohabitans_sp._2KL-51	5362	24	31	40	42	47	34	26	56	31	23	15	15	21	32	16	30	41	21	20	10	55	30	38	20	61	29	30	42	68	47	39	78	48	59	107
mOTU_10743	0.891119	0.55086	green	M1	0.0183493	MYP	k__Bacteria	p__Bacteroidetes	c__Cytophagia	o__Cytophagales	f__Spirosomaceae	g__Fibrella	s__Fibrella_aquatilis	5263	6	5	16	14	17	5	17	9	13	7	12	10	31	5	18	34	30	39	22	16	36	40	33	34	34	27	30	83	80	55	17	31	5	18	36
mOTU_10794	0.873628	0.544719	green	M1	0.0183493	MYP	k__Bacteria	p__Chloroflexi	c__unclassified_Chloroflexi_class	o__unclassified_Chloroflexi_order	f__unclassified_Chloroflexi_family	g__unclassified_Chloroflexi_genus	s__Chloroflexi_bacterium_RBG_16_58_8	5203	27	30	21	23	28	37	28	16	33	17	18	15	31	26	22	53	21	56	29	21	50	47	57	38	27	51	35	30	29	37	35	66	35	72	78
mOTU_11188	0.981576	0.510699	green	M1	0.0183493	MYP	k__Bacteria	p__unclassified_Bacteria_phylum	c__unclassified_Bacteria_class	o__unclassified_Bacteria_order	f__unclassified_Bacteria_family	g__unclassified_Bacteria_genus	s__Bacteroidetes/Chlorobi_group_bacterium_MS-B_bin-24	4743	4	5	3	10	6	6	8	13	6	2	2	2	4	1	2	0	2	0	2	1	9	7	4	2	13	3	3	10	17	26	29	51	31	42	55
mOTU_11448	0.859793	0.550427	green	M1	0.0183493	MYP	k__Bacteria	p__Bacteroidetes	c__unclassified_Bacteroidetes_class	o__unclassified_Bacteroidetes_order	f__unclassified_Bacteroidetes_family	g__unclassified_Bacteroidetes_genus	s__Bacteroidetes_bacterium_ADurb.Bin302	4461	13	18	10	12	23	22	17	16	18	8	5	4	15	3	3	3	3	9	4	1	16	13	17	7	12	10	8	28	36	25	22	26	9	29	43
mOTU_11451	0.971056	0.507376	green	M1	0.0183493	MYP	k__Bacteria	p__Thermotogae	c__Thermotogae	o__Thermotogales	f__Thermotogaceae	g__Thermotoga	s__Thermotoga_maritima	4459	15	22	27	15	13	25	18	18	32	20	0	4	14	8	5	4	14	7	1	2	13	4	5	8	45	3	7	48	69	68	14	30	18	38	37
mOTU_11483	0.841201	0.547964	green	M1	0.0183493	MYP	k__Bacteria	p__Bacteroidetes	c__Cytophagia	o__Cytophagales	f__Hymenobacteraceae	g__Hymenobacter	s__Hymenobacter_terricola	4423	8	3	5	8	6	7	12	9	12	4	20	11	20	28	45	39	67	19	33	22	11	4	10	7	9	5	16	22	16	25	24	53	26	45	89
mOTU_11784	0.813321	0.527015	green	M1	0.0183493	MYP	k__Bacteria	p__unclassified_Bacteria_phylum	c__unclassified_Bacteria_class	o__unclassified_Bacteria_order	f__unclassified_Bacteria_family	g__unclassified_Bacteria_genus	s__bacterium_CG06_land_8_20_14_3_00_33_50	4135	0	0	1	0	0	0	0	0	0	2	0	0	0	0	0	0	0	0	0	0	0	0	0	0	0	0	0	0	0	0	21	54	24	44	51
mOTU_11920	0.971299	0.562757	green	M1	0.0183493	MYP	k__Bacteria	p__Proteobacteria	c__Gammaproteobacteria	o__Oceanospirillales	f__Oceanospirillaceae	g__Oceanospirillum	s__Oceanospirillum_beijerinckii	4006	7	6	15	7	8	3	10	4	10	5	0	0	3	1	8	3	2	0	5	2	7	8	12	11	12	5	7	19	26	21	6	16	10	14	30
mOTU_12091	0.886227	0.525855	green	M1	0.0183493	MYP	k__Bacteria	p__Firmicutes	c__Bacilli	o__Bacillales	f__Bacillaceae	g__Massilibacterium	s__Massilibacterium_senegalense	3867	70	33	36	44	32	22	27	15	21	16	6	9	17	7	17	9	8	8	11	5	20	26	17	12	37	20	15	60	76	53	7	7	6	17	18
mOTU_12410	0.80887	0.558212	green	M1	0.0183493	MYP	k__Bacteria	p__Proteobacteria	c__Alphaproteobacteria	o__Hyphomicrobiales	f__Phyllobacteriaceae	g__Mesorhizobium	s__Mesorhizobium_sp._WSM3860	3640	24	19	18	29	25	16	41	24	31	18	28	14	25	32	30	22	25	26	25	27	37	22	30	24	38	18	27	28	30	64	7	14	8	7	25
mOTU_12504	0.819592	0.557459	green	M1	0.0183493	MYP	k__Bacteria	p__Proteobacteria	c__Betaproteobacteria	o__Burkholderiales	f__Alcaligenaceae	g__Sheuella	s__Sheuella_amnicola	3574	15	7	19	18	14	10	16	14	8	6	37	20	24	54	52	72	69	24	23	36	36	25	34	23	11	19	30	10	10	12	18	46	20	24	31
mOTU_12692	0.834886	0.664316	green	M1	0.0183493	MYP	k__Bacteria	p__unclassified_Bacteria_phylum	c__unclassified_Bacteria_class	o__unclassified_Bacteria_order	f__unclassified_Bacteria_family	g__unclassified_Bacteria_genus	s__bacterium_CG10_49_38	3442	9	11	8	1	14	4	12	9	7	3	2	0	5	1	0	0	3	2	0	1	1	0	1	0	3	0	0	2	3	5	32	43	16	33	60
mOTU_12790	0.96965	0.576043	green	M1	0.0183493	MYP	k__Bacteria	p__Firmicutes	c__Clostridia	o__Eubacteriales	f__Peptococcaceae	g__Desulfonispora	s__Desulfonispora_thiosulfatigenes	3364	27	20	23	20	26	16	26	16	21	19	7	3	8	3	9	10	9	9	6	18	15	6	13	7	19	7	5	15	25	25	4	4	6	8	14
mOTU_13433	0.936208	0.512835	green	M1	0.0183493	MYP	k__Bacteria	p__Bacteroidetes	c__Flavobacteriia	o__Flavobacteriales	f__Flavobacteriaceae	g__Flavobacterium	s__Flavobacterium_lacus	2979	26	17	15	13	20	8	28	11	15	4	3	11	13	5	10	7	20	2	5	3	5	12	9	7	14	3	9	22	37	23	4	8	6	8	36
mOTU_13489	0.905921	0.722647	green	M1	0.0183493	MYP	k__Bacteria	p__unclassified_Bacteria_phylum	c__unclassified_Bacteria_class	o__unclassified_Bacteria_order	f__unclassified_Bacteria_family	g__unclassified_Bacteria_genus	s__bacterium_(Candidatus_Torokbacteria)_CG_4_10_14_0_2_um_filter_35_8	2949	10	7	11	12	9	7	12	5	10	9	5	3	6	8	6	9	32	3	9	7	2	0	0	1	0	0	0	0	1	2	16	31	24	20	41
mOTU_13613	0.918852	0.54202	green	M1	0.0183493	MYP	k__Bacteria	p__Bacteroidetes	c__Flavobacteriia	o__Flavobacteriales	f__Flavobacteriaceae	g__Croceivirga	s__Croceivirga_radicis	2873	18	15	12	14	18	18	22	9	6	13	5	2	2	0	3	2	2	3	1	1	12	4	13	5	26	9	12	40	42	40	10	30	13	32	31
mOTU_13683	0.816964	0.503971	green	M1	0.0183493	MYP	k__Bacteria	p__Chloroflexi	c__Dehalococcoidia	o__unclassified_Dehalococcoidia_order	f__unclassified_Dehalococcoidia_family	g__Dehalogenimonas	s__Dehalogenimonas_lykanthroporepellens	2831	10	8	5	9	9	13	11	20	15	7	10	3	18	4	6	19	12	26	13	9	8	4	7	1	11	1	2	2	9	16	11	31	15	28	27
mOTU_13684	0.961162	0.538779	green	M1	0.0183493	MYP	k__Bacteria	p__Firmicutes	c__Clostridia	o__Eubacteriales	f__Peptococcaceae	g__Dehalobacterium	s__Dehalobacterium_formicoaceticum	2831	0	2	0	0	1	0	2	0	1	1	1	1	2	1	0	0	4	2	0	0	6	5	6	5	13	4	8	15	14	22	7	10	8	7	14
mOTU_13759	0.831586	0.528925	green	M1	0.0183493	MYP	k__Bacteria	p__Candidatus_Roizmanbacteria	c__unclassified_Candidatus_Roizmanbacteria_class	o__unclassified_Candidatus_Roizmanbacteria_order	f__unclassified_Candidatus_Roizmanbacteria_family	g__unclassified_Candidatus_Roizmanbacteria_genus	s__Candidatus_Roizmanbacteria_bacterium_RIFCSPHIGHO2_12_FULL_38_13	2777	25	25	14	10	16	16	21	28	35	19	0	1	0	2	0	1	3	0	0	1	3	1	0	0	3	3	3	4	7	3	23	30	14	22	41
mOTU_13909	0.888197	0.570752	green	M1	0.0183493	MYP	k__Bacteria	p__Firmicutes	c__Negativicutes	o__Selenomonadales	f__Sporomusaceae	g__Sporomusa	s__Sporomusa_ovata	2712	16	21	13	12	19	12	11	19	20	10	5	10	16	18	18	17	21	11	10	15	33	16	24	35	21	16	29	31	43	71	5	12	18	5	18
mOTU_14167	0.837969	0.501141	green	M1	0.0183493	MYP	k__Bacteria	p__Chloroflexi	c__unclassified_Chloroflexi_class	o__unclassified_Chloroflexi_order	f__unclassified_Chloroflexi_family	g__unclassified_Chloroflexi_genus	s__Chloroflexi_bacterium_RBG_13_56_8b	2587	10	10	9	13	12	3	12	6	6	2	0	2	2	1	5	2	4	4	2	5	7	3	4	1	1	8	5	0	2	10	6	13	6	12	23
mOTU_14248	0.951203	0.614674	green	M1	0.0183493	MYP	k__Bacteria	p__Proteobacteria	c__Gammaproteobacteria	o__Cellvibrionales	f__Spongiibacteraceae	g__Spongiibacter	s__Spongiibacter_marinus	2555	8	1	5	2	3	0	6	3	0	0	0	0	5	1	21	3	1	0	0	0	1	1	2	0	0	0	2	0	0	2	3	6	6	1	15
mOTU_14258	0.93117	0.503601	green	M1	0.0183493	MYP	k__Bacteria	p__Candidatus_Wolfebacteria	c__unclassified_Candidatus_Wolfebacteria_class	o__unclassified_Candidatus_Wolfebacteria_order	f__unclassified_Candidatus_Wolfebacteria_family	g__unclassified_Candidatus_Wolfebacteria_genus	s__Candidatus_Wolfebacteria_bacterium_RIFCSPLOWO2_01_FULL_47_17b	2550	17	10	7	11	11	6	9	16	17	12	3	4	7	1	4	6	3	2	3	2	15	7	12	5	25	7	2	26	37	36	17	31	14	21	41
mOTU_14309	0.927029	0.500009	green	M1	0.0183493	MYP	k__Bacteria	p__Planctomycetota	c__unclassified_Planctomycetota_class	o__unclassified_Planctomycetota_order	f__unclassified_Planctomycetota_family	g__unclassified_Planctomycetota_genus	s__Planctomycetes_bacterium_RBG_13_46_10	2528	32	29	20	28	37	33	52	39	36	36	1	2	6	0	0	4	7	4	1	6	8	5	5	6	16	2	5	10	22	15	6	9	5	7	13
mOTU_14555	0.874974	0.595983	green	M1	0.0183493	MYP	k__Bacteria	p__Bacteroidetes	c__Flavobacteriia	o__Flavobacteriales	f__Flavobacteriaceae	g__Spongiivirga	s__Spongiivirga_citrea	2418	43	27	42	30	43	23	40	26	33	7	4	6	15	10	10	13	30	14	15	15	6	1	12	7	5	8	9	5	14	5	0	4	1	2	7
mOTU_14765	0.877857	0.516141	green	M1	0.0183493	MYP	k__Bacteria	p__Chloroflexi	c__unclassified_Chloroflexi_class	o__unclassified_Chloroflexi_order	f__unclassified_Chloroflexi_family	g__unclassified_Chloroflexi_genus	s__Chloroflexi_bacterium_13_1_40CM_4_69_19	2319	32	13	23	29	23	16	32	31	24	17	18	16	25	7	20	38	29	22	22	23	11	18	22	9	5	12	10	10	5	14	2	8	3	6	6
mOTU_14928	0.852415	0.527626	green	M1	0.0183493	MYP	k__Bacteria	p__Proteobacteria	c__Deltaproteobacteria	o__Desulfuromonadales	f__Geobacteraceae	g__Geomonas	s__Geomonas_ferrireducens	2251	5	6	2	6	5	14	5	2	7	5	2	1	2	1	7	0	7	3	2	2	7	4	12	4	15	4	10	23	13	19	21	32	23	42	35
mOTU_15053	0.898554	0.50469	green	M1	0.0183493	MYP	k__Bacteria	p__Proteobacteria	c__Alphaproteobacteria	o__Sphingomonadales	f__Sphingomonadaceae	g__Sphingomonas	s__Sphingomonas_sp._CCH9-F2	2198	2	1	1	4	1	4	4	2	2	3	22	16	19	53	35	15	30	17	20	25	9	6	11	3	1	8	11	2	2	3	15	21	15	12	23
mOTU_15193	0.839852	0.555989	green	M1	0.0183493	MYP	k__Bacteria	p__Deferribacteres	c__Deferribacteres	o__Deferribacterales	f__Geovibrionaceae	g__Limisalsivibrio	s__Limisalsivibrio_acetivorans	2136	0	4	0	1	2	6	5	3	2	2	0	1	2	0	0	1	1	1	1	0	12	15	13	6	26	12	15	41	73	34	4	11	2	8	7
mOTU_15605	0.872513	0.53751	green	M1	0.0183493	MYP	k__Bacteria	p__Proteobacteria	c__Gammaproteobacteria	o__unclassified_Gammaproteobacteria_order	f__unclassified_Gammaproteobacteria_family	g__unclassified_Gammaproteobacteria_genus	s__Gammaproteobacteria_bacterium_RIFCSPHIGHO2_02_FULL_42_13	1982	31	34	42	35	35	29	33	29	24	15	1	1	1	1	5	3	0	1	6	0	7	9	5	5	21	3	10	25	30	26	8	23	15	29	29
mOTU_15619	0.942507	0.589113	green	M1	0.0183493	MYP	k__Bacteria	p__Candidatus_Ryanbacteria	c__unclassified_Candidatus_Ryanbacteria_class	o__unclassified_Candidatus_Ryanbacteria_order	f__unclassified_Candidatus_Ryanbacteria_family	g__unclassified_Candidatus_Ryanbacteria_genus	s__Candidatus_Ryanbacteria_bacterium_RIFCSPHIGHO2_01_FULL_44_130	1974	13	12	9	11	10	12	9	5	20	10	0	1	3	0	1	2	9	3	1	6	5	5	2	6	9	5	11	12	6	13	1	4	5	2	7
mOTU_15891	0.851418	0.533704	green	M1	0.0183493	MYP	k__Bacteria	p__Proteobacteria	c__Alphaproteobacteria	o__Hyphomicrobiales	f__Phyllobacteriaceae	g__Lentilitoribacter	s__Lentilitoribacter_sp._Alg239-R112	1870	10	3	4	12	3	4	9	8	9	5	10	9	13	8	13	17	23	13	16	22	19	23	29	10	10	26	16	8	9	5	13	40	14	36	21
mOTU_16112	0.964842	0.529747	green	M1	0.0183493	MYP	k__Bacteria	p__Verrucomicrobia	c__Verrucomicrobiae	o__Verrucomicrobiales	f__Akkermansiaceae	g__Akkermansia	s__Akkermansia_glycaniphila	1796	5	5	4	2	5	6	3	11	5	4	1	2	1	1	0	1	1	1	0	1	3	2	0	2	7	2	4	17	7	5	26	18	14	14	28
mOTU_16326	0.832118	0.621275	green	M1	0.0183493	MYP	k__Bacteria	p__Proteobacteria	c__Alphaproteobacteria	o__Sphingomonadales	f__Sphingomonadaceae	g__Sphingomonas	s__Sphingomonas_sp._PAMC26645	1725	2	2	1	1	1	2	5	0	1	0	4	12	13	12	18	26	33	22	4	13	2	0	2	0	0	1	0	0	1	0	9	9	2	8	17
mOTU_16882	0.805242	0.520443	green	M1	0.0183493	MYP	k__Bacteria	p__Bacteroidetes	c__Cytophagia	o__Cytophagales	f__Hymenobacteraceae	g__Hymenobacter	s__Hymenobacter_sediminis	1568	1	5	5	2	2	2	5	6	7	6	1	2	3	3	5	3	4	3	2	0	10	13	6	6	6	2	10	17	32	17	9	31	31	22	64
mOTU_16915	0.812195	0.50285	green	M1	0.0183493	MYP	k__Bacteria	p__Proteobacteria	c__Betaproteobacteria	o__Burkholderiales	f__Comamonadaceae	g__Limnohabitans	s__Limnohabitans_sp._MMS-10A-178	1558	13	13	17	15	11	7	11	17	17	9	7	5	5	8	4	5	7	7	11	6	18	21	14	14	16	12	13	14	11	21	6	18	9	12	14
mOTU_17226	0.854533	0.522912	green	M1	0.0183493	MYP	k__Bacteria	p__Proteobacteria	c__Gammaproteobacteria	o__Arenicellales	f__Arenicellaceae	g__Arenicella	s__Arenicella_xantha	1473	12	10	10	7	18	11	8	8	11	6	3	2	4	1	9	5	17	11	4	7	13	8	5	3	9	1	3	18	11	10	8	17	4	4	14
mOTU_17343	0.863775	0.626564	green	M1	0.0183493	MYP	k__Bacteria	p__Proteobacteria	c__Gammaproteobacteria	o__Thiotrichales	f__unclassified_Thiotrichales_family	g__unclassified_Thiotrichales_genus	s__Thiotrichales_bacterium_16-46-22	1444	1	3	1	2	0	3	2	2	1	1	0	0	0	1	0	0	1	0	0	0	3	1	0	0	6	4	1	0	3	1	11	21	14	23	24
mOTU_17419	0.904118	0.601198	green	M1	0.0183493	MYP	k__Bacteria	p__Proteobacteria	c__Gammaproteobacteria	o__Enterobacterales	f__Enterobacteriaceae	g__Candidatus_Schneideria	s__Candidatus_Schneideria_nysicola	1427	1	4	3	4	2	3	1	4	1	0	0	0	0	0	0	0	0	0	0	0	0	0	0	0	0	0	0	0	0	0	9	13	10	15	16
mOTU_17553	0.902066	0.527521	green	M1	0.0183493	MYP	k__Bacteria	p__Chloroflexi	c__unclassified_Chloroflexi_class	o__unclassified_Chloroflexi_order	f__unclassified_Chloroflexi_family	g__unclassified_Chloroflexi_genus	s__Chloroflexi_bacterium_13_1_40CM_3_70_6	1390	21	20	17	13	24	18	25	21	35	12	4	1	9	4	2	14	11	10	9	9	0	4	2	1	2	0	2	0	0	1	4	7	6	13	12
mOTU_17643	0.919752	0.532169	green	M1	0.0183493	MYP	k__Bacteria	p__Proteobacteria	c__Oligoflexia	o__Silvanigrellales	f__Silvanigrellaceae	g__Silvanigrella	s__Silvanigrella_aquatica	1368	2	4	3	10	0	16	12	7	12	8	1	2	1	1	0	1	2	1	0	1	17	7	13	6	33	6	9	29	34	46	1	2	3	4	6
mOTU_18259	0.878031	0.543812	green	M1	0.0183493	MYP	k__Bacteria	p__Firmicutes	c__Bacilli	o__Bacillales	f__Paenibacillaceae	g__Paenibacillus	s__Paenibacillus_sp._JGP012	1229	0	0	0	0	0	0	0	0	0	0	0	0	0	0	0	0	0	0	0	0	0	0	0	0	0	0	0	0	0	0	3	9	6	6	16
mOTU_18829	0.828788	0.706365	green	M1	0.0183493	MYP	k__Bacteria	p__Proteobacteria	c__Gammaproteobacteria	o__Vibrionales	f__Vibrionaceae	g__Vibrio	s__Vibrio_jasicida	1101	0	0	0	0	0	0	0	0	0	0	4	5	3	12	10	8	6	2	5	4	0	0	0	0	0	0	0	0	0	0	1	3	2	5	7
mOTU_19057	0.888006	0.521735	green	M1	0.0183493	MYP	k__Bacteria	p__Proteobacteria	c__Betaproteobacteria	o__Burkholderiales	f__Oxalobacteraceae	g__Herbaspirillum	s__Herbaspirillum_lusitanum	1055	5	5	6	4	5	2	1	2	2	0	0	0	0	1	1	0	0	1	0	0	3	0	1	1	4	0	2	12	1	8	2	17	8	5	25
mOTU_19063	0.804952	0.740034	green	M1	0.0183493	MYP	k__Bacteria	p__Tenericutes	c__Mollicutes	o__Mycoplasmatales	f__Mycoplasmataceae	g__Mesomycoplasma	s__Mesomycoplasma_neurolyticum	1054	8	11	5	5	9	11	2	7	14	2	3	1	1	0	1	0	0	2	1	0	2	0	0	0	0	0	0	0	2	0	1	3	0	1	3
mOTU_19411	0.947785	0.514479	green	M1	0.0183493	MYP	k__Bacteria	p__Proteobacteria	c__Alphaproteobacteria	o__Hyphomicrobiales	f__Phyllobacteriaceae	g__Mesorhizobium	s__Mesorhizobium_sp._B2-6-5	991	5	4	4	4	1	4	6	4	8	2	1	1	3	2	1	1	1	0	2	2	5	2	1	0	10	0	3	12	4	25	2	10	1	7	12
mOTU_19465	0.826381	0.51443	green	M1	0.0183493	MYP	k__Bacteria	p__Bacteroidetes	c__Sphingobacteriia	o__Sphingobacteriales	f__Sphingobacteriaceae	g__Mucilaginibacter	s__Mucilaginibacter_glaciei	982	0	0	0	0	0	0	0	0	0	1	0	0	3	1	0	1	0	0	0	3	12	9	6	6	10	7	7	10	12	14	11	24	12	20	23
mOTU_19859	0.845538	0.584237	green	M1	0.0183493	MYP	k__Bacteria	p__Candidatus_Woesebacteria	c__unclassified_Candidatus_Woesebacteria_class	o__unclassified_Candidatus_Woesebacteria_order	f__unclassified_Candidatus_Woesebacteria_family	g__unclassified_Candidatus_Woesebacteria_genus	s__Candidatus_Woesebacteria_bacterium_RBG_19FT_COMBO_37_29	922	19	16	18	24	10	7	14	11	16	9	2	1	0	2	1	5	3	3	2	1	2	0	0	4	0	1	1	4	3	6	0	1	2	0	4
mOTU_19915	0.868975	0.522582	green	M1	0.0183493	MYP	k__Bacteria	p__Proteobacteria	c__Betaproteobacteria	o__Burkholderiales	f__Burkholderiaceae	g__Paraburkholderia	s__Paraburkholderia_sp._Ac-20342	913	9	3	4	6	8	7	7	7	6	4	0	1	0	6	3	2	3	1	1	0	17	9	12	7	5	11	8	5	6	5	7	17	9	7	14
mOTU_19947	0.800316	0.541936	green	M1	0.0183493	MYP	k__Bacteria	p__Proteobacteria	c__Gammaproteobacteria	o__Thiotrichales	f__Piscirickettsiaceae	g__Thiomicrorhabdus	s__Thiomicrorhabdus_immobilis	908	0	0	0	0	0	0	0	1	0	0	2	2	3	2	0	0	5	6	4	1	16	13	11	5	14	9	11	20	25	20	2	4	3	3	4
mOTU_19988	0.857762	0.571436	green	M1	0.0183493	MYP	k__Bacteria	p__Proteobacteria	c__Gammaproteobacteria	o__Thiotrichales	f__Piscirickettsiaceae	g__Cycloclasticus	s__Cycloclasticus_zancles	902	4	3	1	5	4	3	8	6	1	3	1	1	1	0	0	0	1	0	2	1	7	2	5	3	13	2	3	12	11	16	9	16	7	17	26
mOTU_20006	0.942634	0.506858	green	M1	0.0183493	MYP	k__Bacteria	p__Proteobacteria	c__Deltaproteobacteria	o__Desulfovibrionales	f__Desulfovibrionaceae	g__Halodesulfovibrio	s__Halodesulfovibrio_sp._MK-HDV	899	3	5	2	3	2	3	4	6	8	0	3	1	2	1	1	0	1	2	0	1	4	4	2	0	8	1	1	3	6	6	2	3	0	2	3
mOTU_20655	0.829438	0.749882	green	M1	0.0183493	MYP	k__Bacteria	p__Firmicutes	c__Bacilli	o__Bacillales	f__Paenibacillaceae	g__Paenibacillus	s__Paenibacillus_sp._JDR-2	800	1	2	0	3	18	1	1	1	1	1	1	0	3	2	1	3	2	4	2	0	10	16	12	10	7	6	14	13	8	8	4	7	3	3	7
mOTU_20703	0.902481	0.53056	green	M1	0.0183493	MYP	k__Bacteria	p__Proteobacteria	c__Gammaproteobacteria	o__Alteromonadales	f__Colwelliaceae	g__Litorilituus	s__Litorilituus_sediminis	791	7	13	12	6	10	14	15	7	10	2	3	4	7	2	7	17	6	5	3	1	4	2	1	3	3	1	0	4	0	3	3	3	0	4	2
mOTU_20720	0.894669	0.653055	green	M1	0.0183493	MYP	k__Bacteria	p__unclassified_Bacteria_phylum	c__unclassified_Bacteria_class	o__unclassified_Bacteria_order	f__unclassified_Bacteria_family	g__unclassified_Bacteria_genus	s__Parcubacteria_group_bacterium_Greene0416_39	789	3	0	0	4	3	3	1	1	3	4	0	0	0	0	0	0	0	0	0	0	0	0	0	0	0	0	0	0	1	0	0	2	0	1	1
mOTU_21097	0.939857	0.580235	green	M1	0.0183493	MYP	k__Bacteria	p__Proteobacteria	c__Gammaproteobacteria	o__Enterobacterales	f__Erwiniaceae	g__Erwinia	s__Erwinia_gerundensis	732	0	0	0	0	0	1	0	0	0	0	0	1	0	0	1	1	2	0	0	0	0	0	1	0	0	0	0	0	0	0	4	7	5	13	14
mOTU_21411	0.94822	0.500329	green	M1	0.0183493	MYP	k__Bacteria	p__Firmicutes	c__Bacilli	o__Bacillales	f__Paenibacillaceae	g__Paenibacillus	s__Paenibacillus_sp._CFBP_13594	686	0	0	0	0	0	0	0	0	0	0	0	0	0	0	0	0	0	0	0	0	0	0	0	0	0	0	0	0	0	0	11	7	12	7	20
mOTU_21520	0.818212	0.531843	green	M1	0.0183493	MYP	k__Bacteria	p__Proteobacteria	c__Gammaproteobacteria	o__Vibrionales	f__Vibrionaceae	g__Vibrio	s__Vibrio_brasiliensis	672	0	0	0	0	1	0	0	0	0	0	0	0	0	0	0	1	1	0	0	0	0	0	0	0	0	0	0	0	0	0	2	2	2	0	2
mOTU_21583	0.9494	0.62239	green	M1	0.0183493	MYP	k__Bacteria	p__Candidatus_Kerfeldbacteria	c__unclassified_Candidatus_Kerfeldbacteria_class	o__unclassified_Candidatus_Kerfeldbacteria_order	f__unclassified_Candidatus_Kerfeldbacteria_family	g__unclassified_Candidatus_Kerfeldbacteria_genus	s__Candidatus_Kerfeldbacteria_bacterium_CG08_land_8_20_14_0_20_42_7	661	0	0	0	0	0	0	0	0	0	0	0	0	0	0	0	0	0	0	0	0	0	0	0	0	0	0	0	0	0	0	6	9	6	13	4
mOTU_21744	0.962194	0.516233	green	M1	0.0183493	MYP	k__Bacteria	p__Firmicutes	c__Bacilli	o__Bacillales	f__Bacillaceae	g__Alkalihalobacillus	s__Alkalihalobacillus_wakoensis	639	2	1	1	5	4	1	2	7	0	2	2	0	2	0	2	0	4	0	1	1	2	1	2	0	1	0	1	2	0	2	3	4	1	2	7
mOTU_22398	0.893888	0.542314	green	M1	0.0183493	MYP	k__Bacteria	p__Proteobacteria	c__Deltaproteobacteria	o__unclassified_Deltaproteobacteria_order	f__unclassified_Deltaproteobacteria_family	g__unclassified_Deltaproteobacteria_genus	s__Deltaproteobacteria_bacterium_CG23_combo_of_CG06-09_8_20_14_all_51_20	566	3	1	3	2	1	1	2	2	1	1	1	0	0	0	0	1	0	1	1	2	6	5	6	3	5	5	3	4	0	6	1	7	1	4	2
mOTU_22486	0.944897	0.500418	green	M1	0.0183493	MYP	k__Bacteria	p__Proteobacteria	c__Gammaproteobacteria	o__Alteromonadales	f__Alteromonadaceae	g__Agarivorans	s__Agarivorans_litoreus	556	0	0	0	0	0	0	0	0	0	0	0	0	0	0	10	0	1	0	0	0	0	0	0	0	0	0	0	0	0	0	0	1	1	0	2
mOTU_22692	0.861176	0.534396	green	M1	0.0183493	MYP	k__Bacteria	p__Bacteroidetes	c__Flavobacteriia	o__Flavobacteriales	f__Flavobacteriaceae	g__Flavobacterium	s__Flavobacterium_glaciei	533	1	0	1	1	4	1	1	0	0	0	0	0	0	0	1	1	2	3	1	2	1	4	4	0	3	3	1	4	3	5	3	9	1	7	10
mOTU_23177	0.912564	0.553419	green	M1	0.0183493	MYP	k__Bacteria	p__Firmicutes	c__Bacilli	o__Bacillales	f__Paenibacillaceae	g__Paenibacillus	s__Paenibacillus_pinistramenti	484	2	12	10	6	7	5	16	2	9	7	0	0	1	0	0	0	0	0	0	0	0	0	0	0	1	0	1	0	0	0	1	0	1	0	0
mOTU_24030	0.911854	0.505692	green	M1	0.0183493	MYP	k__Bacteria	p__Lentisphaerae	c__Lentisphaeria	o__Victivallales	f__unclassified_Victivallales_family	g__unclassified_Victivallales_genus	s__Victivallales_bacterium_CCUG_44730	407	1	0	0	2	1	4	2	0	1	2	0	0	2	0	0	0	0	1	0	1	0	0	0	0	0	0	0	1	0	0	3	10	5	7	8
mOTU_24254	0.881004	0.582431	green	M1	0.0183493	MYP	k__Bacteria	p__Proteobacteria	c__Gammaproteobacteria	o__Moraxellales	f__Moraxellaceae	g__Psychrobacter	s__Psychrobacter_submarinus	390	0	0	0	0	0	0	0	0	0	0	3	2	1	2	6	3	5	3	9	7	0	0	0	0	0	0	0	0	0	0	2	2	4	0	0
mOTU_24466	0.887224	0.50111	green	M1	0.0183493	MYP	k__Bacteria	p__Candidatus_Yanofskybacteria	c__unclassified_Candidatus_Yanofskybacteria_class	o__unclassified_Candidatus_Yanofskybacteria_order	f__unclassified_Candidatus_Yanofskybacteria_family	g__unclassified_Candidatus_Yanofskybacteria_genus	s__Candidatus_Yanofskybacteria_bacterium_RIFCSPHIGHO2_01_FULL_41_21	372	0	0	0	1	1	0	0	1	1	0	0	0	0	0	0	0	0	0	0	0	1	0	2	0	0	0	1	0	0	2	5	7	6	3	9
mOTU_2506	0.954834	0.519541	green	M1	0.0183493	MYP	k__Bacteria	p__Proteobacteria	c__Alphaproteobacteria	o__Sphingomonadales	f__Sphingomonadaceae	g__Sphingomonas	s__Sphingomonas_sp._URHD0057	8885702	21666	19996	17984	28520	20610	19904	41865	25399	24636	15429	25047	24916	28875	36120	55531	49741	52992	34617	39864	45353	41400	30203	29895	18545	3459	21633	37430	5461	3008	6196	59466	96138	53212	69630	107150
mOTU_25369	0.842492	0.536943	green	M1	0.0183493	MYP	k__Bacteria	p__Actinobacteria	c__Actinomycetia	o__Streptomycetales	f__Streptomycetaceae	g__Streptomyces	s__Streptomyces_sp._PsTaAH-137	309	1	7	8	3	3	3	8	3	4	3	0	0	0	0	0	0	0	0	0	0	0	0	0	0	0	0	0	0	0	0	2	5	4	2	0
mOTU_25682	0.884342	0.551034	green	M1	0.0183493	MYP	k__Bacteria	p__Cyanobacteria	c__unclassified_Cyanobacteria_class	o__Nostocales	f__Hapalosiphonaceae	g__Westiella	s__Westiella_intricata	288	2	0	0	0	0	0	2	2	0	0	0	0	0	0	0	0	0	0	0	0	0	0	0	0	0	0	0	0	0	1	1	2	1	1	3
mOTU_2582	0.869609	0.65083	green	M1	0.0183493	MYP	k__Bacteria	p__Candidatus_Eisenbacteria	c__unclassified_Candidatus_Eisenbacteria_class	o__unclassified_Candidatus_Eisenbacteria_order	f__unclassified_Candidatus_Eisenbacteria_family	g__unclassified_Candidatus_Eisenbacteria_genus	s__Candidatus_Eisenbacteria_bacterium	1155745	9800	7384	8377	10016	11272	7775	10936	9463	9338	5390	4341	3141	6027	3253	4602	7787	5970	6853	4828	7868	6375	6625	7100	4230	6563	6369	4664	5976	7444	9501	4123	11609	4435	8714	8561
mOTU_2622	0.952614	0.600916	green	M1	0.0183493	MYP	k__Bacteria	p__Proteobacteria	c__Betaproteobacteria	o__Burkholderiales	f__Comamonadaceae	g__Caenimonas	s__Caenimonas_soli	800224	5234	2066	3509	4836	3341	2415	2931	2466	2855	1263	2801	1919	1652	4478	3223	3089	3783	1636	2326	2249	2808	1424	1635	1676	2187	1367	2137	4141	3964	3759	3878	8535	4291	6649	7887
mOTU_26325	0.897947	0.566221	green	M1	0.0183493	MYP	k__Bacteria	p__Tenericutes	c__unclassified_Tenericutes_class	o__Mycoplasmoidales	f__Metamycoplasmataceae	g__Metamycoplasma	s__Metamycoplasma_phocicerebrale	252	0	1	1	0	0	0	0	0	0	1	0	0	0	1	0	0	0	0	0	0	1	0	1	0	1	0	0	3	1	5	3	5	1	2	3
mOTU_26725	0.878786	0.508295	green	M1	0.0183493	MYP	k__Bacteria	p__Proteobacteria	c__Gammaproteobacteria	o__Moraxellales	f__Moraxellaceae	g__Acinetobacter	s__Acinetobacter_sp._WCHAc010052	230	0	0	0	0	0	0	0	0	0	0	0	0	0	0	0	0	0	0	0	0	0	0	0	0	0	0	0	0	0	0	6	9	3	5	7
mOTU_27260	0.849243	0.53449	green	M1	0.0183493	MYP	k__Bacteria	p__Synergistetes	c__Synergistia	o__Synergistales	f__Synergistaceae	g__Pyramidobacter	s__Pyramidobacter_piscolens	203	0	0	0	0	0	0	0	0	0	0	0	0	0	0	0	0	0	0	0	0	0	0	0	0	0	0	0	0	0	0	2	4	0	0	0
mOTU_27339	0.886602	0.567732	green	M1	0.0183493	MYP	k__Bacteria	p__Proteobacteria	c__Betaproteobacteria	o__Neisseriales	f__Neisseriaceae	g__Neisseria	s__Neisseria_sp._oral_taxon_020	199	3	1	1	3	4	2	4	1	3	0	0	0	1	0	2	0	0	0	0	0	0	0	1	0	0	0	0	0	0	1	0	0	0	0	0
mOTU_27689	0.905176	0.504848	green	M1	0.0183493	MYP	k__Bacteria	p__Firmicutes	c__Bacilli	o__Lactobacillales	f__Lactobacillaceae	g__Liquorilactobacillus	s__Liquorilactobacillus_capillatus	184	0	0	0	0	0	0	0	0	0	0	0	0	0	0	0	0	0	0	0	0	0	0	0	0	0	0	0	0	0	0	2	1	3	1	0
mOTU_27857	0.937315	0.506603	green	M1	0.0183493	MYP	k__Bacteria	p__Proteobacteria	c__Gammaproteobacteria	o__Aeromonadales	f__Aeromonadaceae	g__Aeromonas	s__Aeromonas_sp._FDAARGOS_1409	178	0	0	0	0	0	0	0	0	0	0	0	0	0	0	0	0	0	0	0	0	0	0	0	0	0	0	0	0	0	0	0	0	0	0	1
mOTU_2821	0.916983	0.57981	green	M1	0.0183493	MYP	k__Bacteria	p__Proteobacteria	c__Betaproteobacteria	o__Burkholderiales	f__Comamonadaceae	g__Ramlibacter	s__Ramlibacter_sp._WS9	314628	2184	936	1613	2156	1646	1091	1331	1161	1203	540	1212	831	750	2001	1456	1462	1550	756	1165	973	1459	717	864	818	1220	683	1109	2556	2416	2028	1630	3761	1781	3018	3540
mOTU_28301	0.896486	0.511708	green	M1	0.0183493	MYP	k__Bacteria	p__Candidatus_Zambryskibacteria	c__unclassified_Candidatus_Zambryskibacteria_class	o__unclassified_Candidatus_Zambryskibacteria_order	f__unclassified_Candidatus_Zambryskibacteria_family	g__unclassified_Candidatus_Zambryskibacteria_genus	s__Candidatus_Zambryskibacteria_bacterium_RIFOXYC1_FULL_39_10	158	0	0	0	1	0	1	0	0	0	1	0	0	0	0	0	0	0	0	0	0	0	1	0	0	0	0	0	0	0	1	0	0	0	1	0
mOTU_28660	0.912324	0.508034	green	M1	0.0183493	MYP	k__Bacteria	p__Proteobacteria	c__Gammaproteobacteria	o__Pseudomonadales	f__Pseudomonadaceae	g__Pseudomonas	s__Pseudomonas_sp._NFACC46-3	145	2	0	0	1	0	2	0	0	0	0	0	0	0	0	0	0	0	0	0	0	1	0	0	0	0	0	0	2	0	0	1	0	1	1	1
mOTU_29730	0.832865	0.502648	green	M1	0.0183493	MYP	k__Bacteria	p__Proteobacteria	c__Betaproteobacteria	o__Neisseriales	f__Neisseriaceae	g__Neisseria	s__Neisseria_wadsworthii	108	0	0	0	0	0	0	0	0	0	0	0	0	0	0	0	0	0	0	0	0	0	0	0	0	0	0	0	0	0	0	1	4	0	1	0
mOTU_2994	0.884495	0.528842	green	M1	0.0183493	MYP	k__Bacteria	p__Proteobacteria	c__Betaproteobacteria	o__Burkholderiales	f__unclassified_Burkholderiales_family	g__Rhizobacter	s__Rhizobacter_sp._Root404	196592	1024	717	1083	1490	970	613	874	833	770	407	708	612	608	1471	1043	1268	1148	630	714	795	1440	843	829	767	890	768	1047	1571	1023	1285	1135	2809	1739	2773	2628
mOTU_3001	0.962712	0.548973	green	M1	0.0183493	MYP	k__Bacteria	p__Candidatus_Eisenbacteria	c__unclassified_Candidatus_Eisenbacteria_class	o__unclassified_Candidatus_Eisenbacteria_order	f__unclassified_Candidatus_Eisenbacteria_family	g__unclassified_Candidatus_Eisenbacteria_genus	s__Candidatus_Eisenbacteria_bacterium_RBG_16_71_46	192299	1184	804	1057	1215	1506	849	1360	1258	958	694	696	511	1018	429	709	1258	1076	1108	799	1271	954	1020	1067	581	901	953	731	854	991	1667	648	1386	698	1394	1050
mOTU_3013	0.962225	0.527877	green	M1	0.0183493	MYP	k__Bacteria	p__Bacteroidetes	c__Chitinophagia	o__Chitinophagales	f__Chitinophagaceae	g__Parafilimonas	s__Parafilimonas_terrae	185994	186	181	157	232	213	127	183	133	165	55	424	418	374	287	686	716	938	384	480	172	586	659	494	449	596	524	522	1040	1012	1087	964	2178	1015	1649	2893
mOTU_3180	0.93542	0.510801	green	M1	0.0183493	MYP	k__Bacteria	p__Chloroflexi	c__unclassified_Chloroflexi_class	o__unclassified_Chloroflexi_order	f__unclassified_Chloroflexi_family	g__unclassified_Chloroflexi_genus	s__Chloroflexi_bacterium_RBG_16_70_13	137424	1204	1066	1299	1473	1775	1366	1737	1905	1489	1201	682	401	801	329	637	855	604	660	711	966	578	429	568	193	383	385	338	344	398	585	518	969	663	877	979
mOTU_3185	0.934931	0.53503	green	M1	0.0183493	MYP	k__Bacteria	p__Proteobacteria	c__Betaproteobacteria	o__Burkholderiales	f__Comamonadaceae	g__Caenimonas	s__Caenimonas_sp._DR4.4	135427	666	304	507	635	457	288	370	308	367	155	396	314	234	876	476	473	541	223	314	341	451	248	231	248	370	216	328	845	736	724	975	2122	1027	1635	2092
mOTU_3198	0.92944	0.578056	green	M1	0.0183493	MYP	k__Bacteria	p__Proteobacteria	c__Betaproteobacteria	o__Burkholderiales	f__Sphaerotilaceae	g__Schlegelella	s__Schlegelella_koreensis	131942	696	503	739	903	588	485	698	526	527	280	284	267	256	703	535	565	520	238	322	340	719	483	448	418	383	421	546	800	489	592	925	2469	1236	2222	2121
mOTU_3443	0.844038	0.581475	green	M1	0.0183493	MYP	k__Bacteria	p__Cyanobacteria	c__unclassified_Cyanobacteria_class	o__Nostocales	f__Scytonemataceae	g__Scytonema	s__Scytonema_sp._HK-05	95412	513	527	429	519	505	609	667	507	669	446	151	159	304	139	181	367	296	321	204	216	462	336	442	247	606	264	308	1027	698	918	980	1386	580	1004	2035
mOTU_3570	0.82423	0.538159	green	M1	0.0183493	MYP	k__Bacteria	p__Actinobacteria	c__Actinomycetia	o__Micrococcales	f__Intrasporangiaceae	g__Phycicoccus	s__Phycicoccus_sp._Soil803	83208	423	342	510	521	438	515	430	453	557	287	428	206	190	150	232	486	879	356	214	782	276	52	104	105	206	68	122	224	170	329	447	1014	584	612	1258
mOTU_3599	0.825408	0.560227	green	M1	0.0183493	MYP	k__Bacteria	p__Actinobacteria	c__Actinomycetia	o__Micrococcales	f__Intrasporangiaceae	g__Phycicoccus	s__Phycicoccus_sp._Soil802	80285	331	253	414	420	271	275	290	269	353	173	441	221	213	159	225	486	858	354	245	809	249	87	99	112	167	65	124	224	163	311	390	1031	518	621	1153
mOTU_3724	0.87295	0.564381	green	M1	0.0183493	MYP	k__Bacteria	p__candidate_division_WOR-3	c__unclassified_candidate_division_WOR-3_class	o__unclassified_candidate_division_WOR-3_order	f__unclassified_candidate_division_WOR-3_family	g__unclassified_candidate_division_WOR-3_genus	s__candidate_division_WOR-3_bacterium	70156	326	328	317	339	415	363	435	378	374	292	134	133	273	140	166	242	236	297	179	165	395	418	483	310	444	357	278	652	758	673	268	454	241	389	534
mOTU_3805	0.954926	0.571812	green	M1	0.0183493	MYP	k__Bacteria	p__Verrucomicrobia	c__Spartobacteria	o__Chthoniobacterales	f__unclassified_Chthoniobacterales_family	g__unclassified_Chthoniobacterales_genus	s__uncultured_Chthoniobacterales_bacterium	64002	557	502	488	530	630	567	754	564	672	386	143	93	203	143	179	373	301	333	172	239	378	260	253	186	233	239	238	211	182	314	403	696	306	574	813
mOTU_3933	0.821631	0.58451	green	M1	0.0183493	MYP	k__Bacteria	p__Proteobacteria	c__Alphaproteobacteria	o__Sphingomonadales	f__Sphingomonadaceae	g__Sphingomonas	s__Sphingomonas_ginsengisoli_An_et_al._2013	58221	172	139	115	227	157	121	213	151	146	102	390	367	436	614	885	729	890	566	714	687	509	283	346	233	32	196	446	59	33	67	307	505	277	334	579
mOTU_4041	0.909809	0.600666	green	M1	0.0183493	MYP	k__Bacteria	p__Proteobacteria	c__Betaproteobacteria	o__Burkholderiales	f__Comamonadaceae	g__Caenimonas	s__Caenimonas_sp._SL110	53297	352	135	259	290	230	147	220	169	189	75	190	136	128	345	215	188	278	105	135	162	313	150	214	182	363	179	198	501	564	486	323	654	344	518	687
mOTU_4154	0.80699	0.612988	green	M1	0.0183493	MYP	k__Bacteria	p__Cyanobacteria	c__unclassified_Cyanobacteria_class	o__Nostocales	f__unclassified_Nostocales_family	g__unclassified_Nostocales_genus	s__Nostocales_cyanobacterium_HT-58-2	49032	325	283	272	296	307	445	464	228	365	208	71	69	135	60	88	205	199	185	91	123	254	188	214	145	311	183	176	671	331	506	314	914	375	707	1285
mOTU_4461	0.865566	0.54043	green	M1	0.0183493	MYP	k__Bacteria	p__unclassified_Bacteria_phylum	c__unclassified_Bacteria_class	o__unclassified_Bacteria_order	f__unclassified_Bacteria_family	g__unclassified_Bacteria_genus	s__bacterium_TMED264	38787	211	242	217	245	253	214	236	160	217	147	55	67	144	73	77	81	66	104	62	32	212	177	172	136	326	153	136	614	663	521	129	254	127	228	320
mOTU_4701	0.81133	0.55663	green	M1	0.0183493	MYP	k__Bacteria	p__Candidatus_Eisenbacteria	c__unclassified_Candidatus_Eisenbacteria_class	o__unclassified_Candidatus_Eisenbacteria_order	f__unclassified_Candidatus_Eisenbacteria_family	g__unclassified_Candidatus_Eisenbacteria_genus	s__Candidatus_Eisenbacteria_bacterium_RBG_19FT_COMBO_70_11	33164	272	179	194	275	300	270	299	240	292	154	153	84	212	90	135	275	213	192	125	242	260	249	270	207	351	269	185	237	283	393	119	232	94	175	155
mOTU_4954	0.864376	0.532796	green	M1	0.0183493	MYP	k__Bacteria	p__Candidatus_Aerophobetes	c__unclassified_Candidatus_Aerophobetes_class	o__unclassified_Candidatus_Aerophobetes_order	f__unclassified_Candidatus_Aerophobetes_family	g__unclassified_Candidatus_Aerophobetes_genus	s__Candidatus_Aerophobetes_bacterium_Ae_b3b	28986	158	184	163	155	178	162	204	144	197	136	35	39	90	25	52	55	50	74	30	25	162	139	140	111	242	116	111	324	426	379	127	244	151	201	319
mOTU_4982	0.85728	0.557336	green	M1	0.0183493	MYP	k__Bacteria	p__Proteobacteria	c__Alphaproteobacteria	o__Sphingomonadales	f__Sphingomonadaceae	g__Rhizorhabdus	s__Rhizorhabdus_phycosphaerae	28522	65	67	77	98	86	78	168	118	100	78	342	312	250	790	479	378	457	337	385	329	128	125	166	175	83	83	120	73	96	103	238	545	260	324	500
mOTU_5140	0.869408	0.511201	green	M1	0.0183493	MYP	k__Bacteria	p__Actinobacteria	c__Actinomycetia	o__Corynebacteriales	f__Nocardiaceae	g__Antrihabitans	s__Antrihabitans_sp._YC2-6	26320	136	85	75	108	113	105	129	142	106	85	25	39	73	34	40	56	38	70	38	28	97	71	89	85	132	86	62	175	190	186	73	195	132	181	240
mOTU_5156	0.83461	0.556927	green	M1	0.0183493	MYP	k__Bacteria	p__Candidatus_Schekmanbacteria	c__unclassified_Candidatus_Schekmanbacteria_class	o__unclassified_Candidatus_Schekmanbacteria_order	f__unclassified_Candidatus_Schekmanbacteria_family	g__unclassified_Candidatus_Schekmanbacteria_genus	s__Candidatus_Schekmanbacteria_bacterium_GWA2_38_9	26158	167	193	164	186	210	173	213	157	277	127	65	64	124	57	84	133	90	128	80	90	163	131	165	96	220	121	121	264	277	308	89	214	119	169	250
mOTU_5205	0.829508	0.602942	green	M1	0.0183493	MYP	k__Bacteria	p__Cyanobacteria	c__unclassified_Cyanobacteria_class	o__Nostocales	f__Scytonemataceae	g__Brasilonema	s__Brasilonema_sp._CT11	25666	283	220	243	280	241	251	326	218	294	115	69	40	101	46	65	155	141	131	94	68	185	133	181	100	142	132	120	202	177	247	112	333	153	270	571
mOTU_5237	0.808338	0.614316	green	M1	0.0183493	MYP	k__Bacteria	p__Proteobacteria	c__Gammaproteobacteria	o__Pseudomonadales	f__Pseudomonadaceae	g__Pseudomonas	s__Pseudomonas_akapageensis	25253	114	138	116	127	136	128	157	110	157	115	31	31	36	45	42	37	28	32	18	24	57	34	35	43	41	33	26	44	32	44	169	339	226	292	427
mOTU_5256	0.904813	0.569649	green	M1	0.0183493	MYP	k__Bacteria	p__Proteobacteria	c__Gammaproteobacteria	o__Cellvibrionales	f__Halieaceae	g__Haliea	s__Haliea_sp.	25073	94	35	92	119	96	69	66	60	70	42	97	83	52	182	130	313	140	51	74	77	116	79	96	71	148	69	95	250	204	215	155	338	168	298	335
mOTU_5458	0.842528	0.545432	green	M1	0.0183493	MYP	k__Bacteria	p__Proteobacteria	c__Deltaproteobacteria	o__Desulfuromonadales	f__Geobacteraceae	g__Geomonas	s__Geomonas_sp._RF6	23048	184	186	169	198	211	145	222	148	208	91	65	50	113	45	76	115	111	122	87	67	166	106	177	100	171	126	94	246	220	275	98	217	137	151	201
mOTU_5517	0.848907	0.58057	green	M1	0.0183493	MYP	k__Bacteria	p__Firmicutes	c__Clostridia	o__Eubacteriales	f__Desulfotomaculaceae	g__Pelotomaculum	s__Pelotomaculum_propionicicum	22503	159	183	149	160	187	165	213	177	255	124	45	55	93	60	67	83	39	106	50	50	172	147	181	170	207	131	87	280	282	347	126	124	68	129	157
mOTU_5536	0.807033	0.541433	green	M1	0.0183493	MYP	k__Bacteria	p__Nitrospirae	c__Thermodesulfovibrionia	o__Thermodesulfovibrionales	f__Thermodesulfovibrionaceae	g__Thermodesulfovibrio	s__Thermodesulfovibrio_aggregans	22309	140	150	130	126	183	107	140	82	120	81	36	42	94	36	43	48	43	63	28	17	113	120	119	96	117	87	83	249	253	239	73	153	63	118	154
mOTU_5582	0.800006	0.585405	green	M1	0.0183493	MYP	k__Bacteria	p__Firmicutes	c__Bacilli	o__Bacillales	f__Alicyclobacillaceae	g__Alicyclobacillus	s__Alicyclobacillus_contaminans	21698	128	156	134	157	176	102	175	103	127	92	46	48	100	42	68	72	24	68	40	36	95	124	141	70	102	101	75	243	240	214	90	150	74	116	182
mOTU_5729	0.820134	0.547594	green	M1	0.0183493	MYP	k__Bacteria	p__Candidatus_Magasanikbacteria	c__unclassified_Candidatus_Magasanikbacteria_class	o__unclassified_Candidatus_Magasanikbacteria_order	f__unclassified_Candidatus_Magasanikbacteria_family	g__unclassified_Candidatus_Magasanikbacteria_genus	s__Candidatus_Magasanikbacteria_bacterium_GW2011_GWA2_45_39	20532	110	105	108	88	118	92	115	62	118	73	29	35	72	23	35	42	27	70	31	24	78	61	52	47	64	60	48	107	115	88	97	176	94	122	222
mOTU_6149	0.855807	0.617718	green	M1	0.0183493	MYP	k__Bacteria	p__Proteobacteria	c__Betaproteobacteria	o__Burkholderiales	f__Comamonadaceae	g__Polaromonas	s__Polaromonas_sp._OV174	17513	125	113	155	177	188	112	178	172	122	97	102	75	99	206	122	131	128	88	107	93	140	131	134	120	110	151	120	147	109	140	63	173	90	184	175
mOTU_6250	0.888704	0.570704	green	M1	0.0183493	MYP	k__Bacteria	p__Proteobacteria	c__Alphaproteobacteria	o__Sphingomonadales	f__Sphingomonadaceae	g__Sphingomonas	s__Sphingomonas_vulcanisoli	16914	38	44	45	93	62	54	55	49	47	26	276	104	122	141	251	185	311	218	209	128	52	32	69	66	34	40	51	29	48	43	127	271	139	179	264
mOTU_6547	0.810646	0.619338	green	M1	0.0183493	MYP	k__Bacteria	p__Proteobacteria	c__Betaproteobacteria	o__Burkholderiales	f__Comamonadaceae	g__Polaromonas	s__Polaromonas_eurypsychrophila	15197	176	117	106	164	145	110	138	110	141	60	97	70	86	139	132	148	202	132	93	143	125	85	113	104	126	90	106	157	137	158	64	116	68	110	113
mOTU_6577	0.851885	0.66697	green	M1	0.0183493	MYP	k__Bacteria	p__Cyanobacteria	c__unclassified_Cyanobacteria_class	o__Nostocales	f__Calotrichaceae	g__Calothrix	s__Calothrix_sp._HK-06	15044	106	82	104	121	122	114	156	97	146	65	47	29	70	31	45	102	80	85	36	65	69	54	83	32	79	43	51	106	113	160	93	344	124	228	351
mOTU_6836	0.802842	0.648067	green	M1	0.0183493	MYP	k__Bacteria	p__Thermotogae	c__Thermotogae	o__Kosmotogales	f__Kosmotogaceae	g__Mesotoga	s__unclassified_Mesotoga_species	13922	75	84	56	69	70	71	81	52	85	47	20	24	71	27	26	33	23	64	31	19	63	55	57	41	75	63	33	112	91	95	45	108	60	83	147
mOTU_6889	0.902266	0.56258	green	M1	0.0183493	MYP	k__Bacteria	p__Proteobacteria	c__Betaproteobacteria	o__Burkholderiales	f__Comamonadaceae	g__Polaromonas	s__Polaromonas_sp._CF318	13733	135	95	65	131	130	102	118	129	127	76	66	38	70	85	77	76	77	56	68	63	54	55	54	37	76	34	52	119	100	107	94	202	103	175	210
mOTU_7319	0.868131	0.541891	green	M1	0.0183493	MYP	k__Bacteria	p__Proteobacteria	c__Betaproteobacteria	o__Burkholderiales	f__Comamonadaceae	g__Polaromonas	s__unclassified_Polaromonas_species	12137	104	69	74	105	72	69	69	68	72	22	217	25	42	40	48	92	66	52	36	36	93	80	66	57	66	80	77	124	85	120	64	163	94	154	180
mOTU_7526	0.831963	0.575982	green	M1	0.0183493	MYP	k__Bacteria	p__Proteobacteria	c__Betaproteobacteria	o__Burkholderiales	f__Burkholderiaceae	g__Cupriavidus	s__Cupriavidus_respiraculi	11426	94	75	72	123	69	58	106	76	82	17	81	85	70	138	162	142	162	82	95	148	106	113	89	73	59	75	110	86	53	84	45	97	63	86	90
mOTU_7603	0.820121	0.571544	green	M1	0.0183493	MYP	k__Bacteria	p__Candidatus_Parcubacteria	c__unclassified_Candidatus_Parcubacteria_class	o__unclassified_Candidatus_Parcubacteria_order	f__unclassified_Candidatus_Parcubacteria_family	g__unclassified_Candidatus_Parcubacteria_genus	s__Parcubacteria_bacterium_DG_74_3	11191	26	29	23	11	21	17	11	17	26	8	1	4	16	6	13	4	18	8	5	4	24	8	9	2	25	2	5	29	41	43	43	117	55	81	152
mOTU_7622	0.855513	0.50797	green	M1	0.0183493	MYP	k__Bacteria	p__Proteobacteria	c__Alphaproteobacteria	o__Sphingomonadales	f__Sphingomonadaceae	g__Novosphingobium	s__Novosphingobium_sp._FSW06-99	11133	7	7	7	23	6	7	12	14	12	1	129	91	81	34	124	91	113	204	105	106	79	50	148	178	48	42	58	56	55	58	111	216	113	163	178
mOTU_7831	0.979446	0.530714	green	M1	0.0183493	MYP	k__Bacteria	p__Candidatus_Peregrinibacteria	c__Candidatus_Peribacteria	o__unclassified_Candidatus_Peribacteria_order	f__unclassified_Candidatus_Peribacteria_family	g__unclassified_Candidatus_Peribacteria_genus	s__Candidatus_Peribacteria_bacterium_RIFCSPHIGHO2_01_FULL_51_35	10464	14	35	35	46	57	15	41	22	40	23	7	6	18	4	10	5	4	5	10	3	31	32	42	25	41	29	28	78	90	81	17	29	23	23	72
mOTU_8147	0.83545	0.510765	green	M1	0.0183493	MYP	k__Bacteria	p__Cyanobacteria	c__unclassified_Cyanobacteria_class	o__Synechococcales	f__Merismopediaceae	g__Merismopedia	s__Merismopedia_glauca	9652	127	46	92	82	51	63	77	62	67	38	26	23	58	31	33	60	52	65	27	58	46	29	44	23	78	28	34	68	45	92	29	48	25	47	111
mOTU_8201	0.838863	0.555283	green	M1	0.0183493	MYP	k__Bacteria	p__Planctomycetota	c__unclassified_Planctomycetota_class	o__unclassified_Planctomycetota_order	f__unclassified_Planctomycetota_family	g__unclassified_Planctomycetota_genus	s__Planctomycetes_bacterium_RBG_13_62_9	9545	158	108	115	133	132	84	160	77	144	60	20	16	39	18	23	42	43	36	21	29	34	46	38	32	66	37	28	47	67	84	88	85	30	64	72
mOTU_8357	0.827351	0.632793	green	M1	0.0183493	MYP	k__Bacteria	p__Actinobacteria	c__Actinomycetia	o__Micrococcales	f__Microbacteriaceae	g__Curtobacterium	s__Curtobacterium_sp._MCLR17_007	9140	13	18	22	14	16	17	20	7	18	20	7	2	5	2	0	6	3	3	6	4	32	10	21	9	59	5	24	71	87	99	44	104	47	81	123
mOTU_8378	0.965918	0.534148	green	M1	0.0183493	MYP	k__Bacteria	p__Proteobacteria	c__Deltaproteobacteria	o__unclassified_Deltaproteobacteria_order	f__unclassified_Deltaproteobacteria_family	g__unclassified_Deltaproteobacteria_genus	s__Deltaproteobacteria_bacterium_37-65-8	9078	44	40	35	31	47	24	57	30	33	29	17	18	21	12	18	27	29	22	15	21	26	45	36	24	34	36	24	27	35	46	20	49	13	29	51
mOTU_8397	0.873498	0.518911	green	M1	0.0183493	MYP	k__Bacteria	p__Candidatus_Parcubacteria	c__unclassified_Candidatus_Parcubacteria_class	o__unclassified_Candidatus_Parcubacteria_order	f__unclassified_Candidatus_Parcubacteria_family	g__unclassified_Candidatus_Parcubacteria_genus	s__Parcubacteria_bacterium_RAAC4_OD1_1	9039	42	54	44	50	55	54	68	47	60	38	23	25	56	29	27	153	95	78	21	88	32	21	31	36	32	33	30	86	58	53	19	34	32	29	42
mOTU_8400	0.931096	0.512143	green	M1	0.0183493	MYP	k__Bacteria	p__Chloroflexi	c__unclassified_Chloroflexi_class	o__unclassified_Chloroflexi_order	f__unclassified_Chloroflexi_family	g__unclassified_Chloroflexi_genus	s__Chloroflexi_bacterium_RIFCSPLOWO2_02_FULL_71_16	9027	61	45	54	57	91	60	89	58	53	51	46	30	93	24	42	79	89	79	60	70	44	40	57	15	68	33	36	39	57	68	25	39	29	42	31
mOTU_8441	0.877832	0.604052	green	M1	0.0183493	MYP	k__Bacteria	p__Bacteroidetes	c__Cytophagia	o__Cytophagales	f__Spirosomaceae	g__Persicitalea	s__Persicitalea_jodogahamensis	8923	71	66	50	55	65	62	66	60	46	33	42	42	52	76	83	90	72	38	39	11	52	48	56	41	54	35	48	65	97	99	48	101	44	77	123
mOTU_8464	0.823033	0.512915	green	M1	0.0183493	MYP	k__Bacteria	p__Firmicutes	c__Bacilli	o__Bacillales	f__Paenibacillaceae	g__Paenibacillus	s__Paenibacillus_periandrae	8857	56	63	56	70	58	46	75	40	54	30	75	32	57	24	35	62	15	59	43	24	63	71	66	43	48	56	47	101	110	85	24	49	23	26	61
mOTU_8489	0.906716	0.503595	green	M1	0.0183493	MYP	k__Bacteria	p__Cyanobacteria	c__unclassified_Cyanobacteria_class	o__Pseudanabaenales	f__Leptolyngbyaceae	g__Leptolyngbya	s__Leptolyngbya_sp._NIES-3755	8797	45	40	36	42	36	52	55	51	63	30	46	34	56	44	63	72	56	65	42	49	47	31	46	27	68	30	27	79	64	99	35	69	40	56	131
mOTU_8725	0.803888	0.555926	green	M1	0.0183493	MYP	k__Bacteria	p__Thermotogae	c__Thermotogae	o__Thermotogales	f__Fervidobacteriaceae	g__Thermosipho	s__Thermosipho_atlanticus	8248	38	41	29	37	33	26	41	33	40	24	8	15	32	15	12	17	3	30	13	5	40	21	31	19	50	27	20	87	85	72	46	99	44	89	117
mOTU_9039	0.876373	0.515651	green	M1	0.0183493	MYP	k__Bacteria	p__Cyanobacteria	c__unclassified_Cyanobacteria_class	o__Oscillatoriales	f__unclassified_Oscillatoriales_family	g__unclassified_Oscillatoriales_genus	s__Oscillatoriales_cyanobacterium_USR001	7625	35	29	25	25	23	30	41	32	37	18	14	21	47	23	38	37	51	51	18	18	38	21	30	27	74	17	34	167	89	109	43	67	34	43	253
mOTU_9194	0.806641	0.675826	green	M1	0.0183493	MYP	k__Bacteria	p__Firmicutes	c__Clostridia	o__Eubacteriales	f__Caldicoprobacteraceae	g__Caldicoprobacter	s__Caldicoprobacter_guelmensis	7356	12	12	15	13	17	18	19	15	14	15	5	8	16	9	16	26	24	20	10	14	37	25	22	20	37	31	18	31	47	45	34	73	40	57	87
mOTU_9225	0.903066	0.529314	green	M1	0.0183493	MYP	k__Bacteria	p__Chloroflexi	c__unclassified_Chloroflexi_class	o__unclassified_Chloroflexi_order	f__unclassified_Chloroflexi_family	g__unclassified_Chloroflexi_genus	s__Chloroflexi_bacterium_GWC2_70_10	7310	54	55	44	51	76	53	66	67	57	54	28	15	41	10	20	42	42	44	31	38	24	21	30	14	24	11	12	13	23	28	17	48	23	36	49
mOTU_9289	0.884752	0.650796	green	M1	0.0183493	MYP	k__Bacteria	p__Chloroflexi	c__unclassified_Chloroflexi_class	o__unclassified_Chloroflexi_order	f__unclassified_Chloroflexi_family	g__unclassified_Chloroflexi_genus	s__Chloroflexi_bacterium_RBG_16_60_22	7201	6	13	4	5	6	13	6	13	9	7	9	9	27	6	19	14	26	5	13	9	33	26	37	14	72	27	18	65	80	97	27	72	34	50	89
mOTU_9476	0.845624	0.542769	green	M1	0.0183493	MYP	k__Bacteria	p__Candidatus_Kaiserbacteria	c__unclassified_Candidatus_Kaiserbacteria_class	o__unclassified_Candidatus_Kaiserbacteria_order	f__unclassified_Candidatus_Kaiserbacteria_family	g__unclassified_Candidatus_Kaiserbacteria_genus	s__Candidatus_Kaiserbacteria_bacterium_RIFCSPHIGHO2_01_FULL_55_17	6907	12	13	14	13	9	11	21	8	23	15	4	1	7	7	7	11	11	11	1	8	30	13	14	11	69	8	14	52	69	82	22	44	35	44	76
mOTU_9542	0.828347	0.584382	green	M1	0.0183493	MYP	k__Bacteria	p__Proteobacteria	c__Alphaproteobacteria	o__Sphingomonadales	f__Sphingomonadaceae	g__Sphingomonas	s__Sphingomonas_jinjuensis	6810	8	6	9	15	6	8	10	12	7	2	64	63	168	78	158	42	105	34	51	42	38	27	40	42	13	16	44	23	10	93	67	117	63	95	144
mOTU_9623	0.918223	0.55874	green	M1	0.0183493	MYP	k__Bacteria	p__Synergistetes	c__Synergistia	o__Synergistales	f__Synergistaceae	g__Acetomicrobium	s__Acetomicrobium_thermoterrenum	6664	29	29	36	27	36	31	41	28	34	20	10	14	19	10	13	16	4	25	12	11	47	42	37	28	46	27	29	80	83	68	16	34	17	31	51
mOTU_9738	0.883086	0.633872	green	M1	0.0183493	MYP	k__Bacteria	p__Cyanobacteria	c__unclassified_Cyanobacteria_class	o__Nostocales	f__Tolypothrichaceae	g__Tolypothrix	s__unclassified_Tolypothrix_species	6520	58	52	57	58	47	64	81	36	45	31	17	10	23	13	13	31	25	30	16	19	66	37	45	34	41	46	58	61	42	69	74	52	26	54	115
mOTU_9843	0.848687	0.509415	green	M1	0.0183493	MYP	k__Bacteria	p__Aquificae	c__Aquificae	o__Aquificales	f__Hydrogenothermaceae	g__Persephonella	s__Persephonella_sp.	6346	26	28	24	21	43	24	49	31	33	27	3	7	16	8	7	12	11	8	13	2	16	11	20	8	22	9	13	32	41	48	30	49	31	36	67
mOTU_9926	0.932168	0.624338	green	M1	0.0183493	MYP	k__Bacteria	p__Candidatus_Gottesmanbacteria	c__unclassified_Candidatus_Gottesmanbacteria_class	o__unclassified_Candidatus_Gottesmanbacteria_order	f__unclassified_Candidatus_Gottesmanbacteria_family	g__unclassified_Candidatus_Gottesmanbacteria_genus	s__Candidatus_Gottesmanbacteria_bacterium_RIFCSPLOWO2_01_FULL_39_12b	6235	31	31	28	40	45	19	30	23	29	17	11	7	16	6	12	6	17	9	7	10	30	37	38	19	36	32	19	75	76	72	12	48	14	40	52
mOTU_9974	0.811862	0.509695	green	M1	0.0183493	MYP	k__Bacteria	p__Cyanobacteria	c__unclassified_Cyanobacteria_class	o__Nostocales	f__Nostocaceae	g__Nostoc	s__Nostoc_sp._TCL26-01	6166	43	43	35	36	58	47	52	38	46	27	23	21	38	29	30	52	46	41	28	32	38	44	47	28	37	37	43	113	65	57	41	48	26	47	33
mOTU_35256	0.868951	0.612606	green	M1	0.0183493	MYP	k__Fungi	p__Basidiomycota	c__Agaricomycetes	o__Agaricales	f__Tricholomataceae	g__Flagelloscypha	s__Flagelloscypha_sp._PMI_526	103006	678	639	604	715	706	698	911	728	843	548	610	585	891	1251	1022	907	1179	738	613	687	648	493	517	474	574	436	521	740	703	923	557	895	637	652	1018
mOTU_35362	0.811119	0.541995	green	M1	0.0183493	MYP	k__Fungi	p__Ascomycota	c__Saccharomycetes	o__Saccharomycetales	f__Phaffomycetaceae	g__Wickerhamomyces	s__Wickerhamomyces_ciferrii	86199	587	636	532	701	643	551	671	540	686	400	442	432	553	600	585	585	581	489	411	328	540	472	500	371	635	451	400	955	950	940	370	710	349	470	998
mOTU_35570	0.853293	0.551668	green	M1	0.0183493	MYP	k__Fungi	p__Basidiomycota	c__Agaricomycetes	o__Polyporales	f__Polyporaceae	g__Ganoderma	s__Ganoderma_sinense	61686	413	327	349	455	469	334	546	456	429	299	489	392	375	360	588	541	642	393	282	299	418	309	411	273	364	264	286	409	363	486	241	546	273	460	575
mOTU_35781	0.850016	0.509795	green	M1	0.0183493	MYP	k__Fungi	p__Ascomycota	c__Saccharomycetes	o__Saccharomycetales	f__Saccharomycetaceae	g__Zygosaccharomyces	s__Zygosaccharomyces_mellis	44002	309	341	313	340	361	273	351	238	380	195	254	128	231	192	231	206	264	209	153	161	261	222	283	188	209	201	183	362	391	403	162	312	180	253	382
mOTU_36115	0.816062	0.614262	green	M1	0.0183493	MYP	k__Fungi	p__Ascomycota	c__Sordariomycetes	o__Glomerellales	f__Glomerellaceae	g__Colletotrichum	s__Colletotrichum_asianum	25017	162	152	139	150	170	148	230	168	190	85	219	168	255	265	280	260	340	214	211	219	236	182	191	125	270	178	170	225	275	321	130	192	123	135	193
mOTU_36224	0.85268	0.627114	green	M1	0.0183493	MYP	k__Fungi	p__Basidiomycota	c__Agaricomycetes	o__Sebacinales	f__Serendipitaceae	g__unclassified_Serendipitaceae_genus	s__Serendipita_sp._407	17245	132	71	87	104	144	86	112	126	88	62	52	53	82	61	57	133	149	187	67	78	134	147	135	79	110	117	127	116	123	170	42	133	154	105	126
mOTU_36235	0.877369	0.53581	green	M1	0.0183493	MYP	k__Fungi	p__Basidiomycota	c__Agaricomycetes	o__Boletales	f__Suillaceae	g__Suillus	s__Suillus_cothurnatus	16782	118	107	111	107	110	128	120	97	114	63	80	26	62	45	31	60	75	44	37	65	38	41	44	29	50	37	41	54	63	82	70	97	87	104	150
mOTU_36393	0.969005	0.52854	green	M1	0.0183493	MYP	k__Fungi	p__Ascomycota	c__Sordariomycetes	o__Hypocreales	f__Clavicipitaceae	g__Claviceps	s__Claviceps_cyperi	7266	44	33	23	28	33	35	39	28	33	25	15	22	32	24	23	29	42	21	13	20	47	26	35	42	27	8	28	47	19	46	12	40	21	33	59
mOTU_36432	0.854685	0.506864	green	M1	0.0183493	MYP	k__Fungi	p__Ascomycota	c__Sordariomycetes	o__Hypocreales	f__Clavicipitaceae	g__Claviceps	s__Claviceps_sp._LM219_group_G6	4819	29	10	17	32	14	14	30	15	18	10	17	21	24	34	60	38	57	35	48	49	58	46	42	35	15	25	60	19	20	17	22	34	17	26	27
mOTU_36588	0.949889	0.520047	green	M1	0.0183493	MYP	k__Fungi	p__Ascomycota	c__Leotiomycetes	o__Helotiales	f__Rutstroemiaceae	g__Clarireedia	s__Clarireedia_homoeocarpa	885	0	0	1	1	0	0	0	2	1	0	0	0	0	0	0	0	0	0	0	0	0	0	1	0	1	0	0	1	0	0	9	4	6	17	10
mOTU_36676	0.82635	0.62162	green	M1	0.0183493	MYP	k__Fungi	p__Basidiomycota	c__Agaricomycetes	o__Geastrales	f__Geastraceae	g__Geastrum	s__Geastrum_sp._MA-Fungi_83792	404	1	2	1	1	3	0	0	0	0	0	1	0	1	0	0	0	0	0	0	0	0	1	1	1	1	1	0	1	2	0	1	3	4	9	8
mOTU_36785	0.876639	0.673279	green	M1	0.0183493	MYP	k__Fungi	p__Ascomycota	c__Lecanoromycetes	o__Lecanorales	f__Ramalinaceae	g__Phyllopsora	s__Phyllopsora_corallina	199	0	0	0	0	0	1	0	0	1	0	0	0	0	0	0	0	0	0	0	0	0	0	0	0	0	0	0	0	0	0	0	1	0	0	2
mOTU_37388	0.846434	0.540983	green	M1	0.0183493	MYP	k__Viruses	p__Uroviricota	c__Caudoviricetes	o__unclassified_Caudoviricetes_order	f__Myoviridae	g__unclassified_Myoviridae_genus	s__Rhizobium_phage_RHph_TM61	37499	313	270	252	314	281	222	390	269	328	153	258	127	203	212	253	234	300	269	181	225	177	168	176	163	129	137	180	195	164	236	164	304	215	240	318
mOTU_37490	0.848107	0.585048	green	M1	0.0183493	MYP	k__Viruses	p__Taleaviricota	c__Tokiviricetes	o__Ligamenvirales	f__Lipothrixviridae	g__Betalipothrixvirus	s__Acidianus_filamentous_virus_7	25219	111	109	93	120	148	72	130	76	91	75	28	30	56	15	30	27	11	40	28	10	92	104	126	97	148	93	69	261	274	275	111	199	88	124	260
mOTU_37725	0.901974	0.556126	green	M1	0.0183493	MYP	k__Viruses	p__unclassified_Viruses_phylum	c__unclassified_Viruses_class	o__unclassified_Viruses_order	f__unclassified_Viruses_family	g__unclassified_Viruses_genus	s__Mycoplasma_phage_phiMFV1	12787	63	61	44	70	76	64	100	83	71	50	55	73	50	83	85	102	102	63	90	82	48	30	31	22	32	21	33	29	25	45	91	130	54	101	128
mOTU_37766	0.90142	0.58322	green	M1	0.0183493	MYP	k__Viruses	p__Nucleocytoviricota	c__Megaviricetes	o__Pimascovirales	f__Ascoviridae	g__Ascovirus	s__Spodoptera_frugiperda_ascovirus_1a	11510	37	30	30	37	25	42	55	25	42	12	38	61	66	90	139	122	114	86	73	86	78	68	72	49	16	34	78	18	11	21	101	153	96	91	179
mOTU_37841	0.967779	0.522299	green	M1	0.0183493	MYP	k__Viruses	p__Peploviricota	c__Herviviricetes	o__Herpesvirales	f__Malacoherpesviridae	g__Aurivirus	s__Haliotid_herpesvirus_1	9619	38	42	54	48	73	57	87	92	65	66	42	22	42	26	52	42	44	68	49	38	40	28	17	24	7	16	31	10	12	17	48	70	52	94	104
mOTU_38232	0.952774	0.531875	green	M1	0.0183493	MYP	k__Viruses	p__Uroviricota	c__Caudoviricetes	o__unclassified_Caudoviricetes_order	f__Podoviridae	g__unclassified_Podoviridae_genus	s__Podoviridae_sp._ctC2p8	4291	9	14	14	15	8	32	15	13	27	14	39	14	11	54	34	5	12	8	12	16	14	9	19	1	33	7	10	38	36	40	13	27	23	36	40
mOTU_38367	0.818892	0.559015	green	M1	0.0183493	MYP	k__Viruses	p__Uroviricota	c__Caudoviricetes	o__unclassified_Caudoviricetes_order	f__Myoviridae	g__unclassified_Myoviridae_genus	s__Myoviridae_sp._ctfvB24	3451	10	13	21	24	27	23	36	18	19	16	20	16	23	14	27	29	19	16	24	22	6	16	7	5	8	4	7	6	8	7	18	30	21	25	39
mOTU_38481	0.869199	0.566816	green	M1	0.0183493	MYP	k__Viruses	p__Peploviricota	c__Herviviricetes	o__Herpesvirales	f__Herpesviridae	g__Mardivirus	s__Spheniscid_alphaherpesvirus_1	2950	15	9	12	19	27	15	23	17	13	6	7	8	16	6	18	18	9	15	10	9	13	6	7	1	1	4	7	8	4	10	13	19	12	13	12
mOTU_39000	0.932555	0.514842	green	M1	0.0183493	MYP	k__Viruses	p__Uroviricota	c__Caudoviricetes	o__unclassified_Caudoviricetes_order	f__unclassified_Caudoviricetes_family	g__Lokivirus	s__Lokivirus_IMEAB3	1515	0	0	0	0	0	0	0	0	0	0	23	19	25	34	27	11	20	3	4	15	1	0	1	0	0	1	1	0	0	0	16	24	11	10	32
mOTU_39257	0.874062	0.529342	green	M1	0.0183493	MYP	k__Viruses	p__unclassified_Viruses_phylum	c__unclassified_Viruses_class	o__unclassified_Viruses_order	f__unclassified_Viruses_family	g__unclassified_Viruses_genus	s__virus_sp._ctQiC1	1140	1	0	1	3	1	1	0	0	2	1	1	2	0	0	0	1	6	2	1	0	1	1	2	1	2	3	2	4	1	3	27	36	18	61	29
mOTU_39510	0.927866	0.515864	green	M1	0.0183493	MYP	k__Viruses	p__Peploviricota	c__Herviviricetes	o__Herpesvirales	f__Herpesviridae	g__Simplexvirus	s__Bovine_alphaherpesvirus_2	867	5	4	1	6	2	0	6	2	4	0	1	0	0	1	0	0	0	0	0	0	0	5	4	1	2	0	3	2	1	6	2	8	3	4	3
mOTU_40510	0.942106	0.525198	green	M1	0.0183493	MYP	k__Viruses	p__Uroviricota	c__Caudoviricetes	o__unclassified_Caudoviricetes_order	f__Demerecviridae	g__Epseptimavirus	s__Salmonella_phage_bux	319	2	1	1	0	1	0	0	2	2	0	0	0	0	0	0	1	0	0	0	0	0	1	0	0	0	0	0	0	0	0	0	0	0	0	1
mOTU_40791	0.883292	0.544619	green	M1	0.0183493	MYP	k__Viruses	p__Taleaviricota	c__Tokiviricetes	o__Ligamenvirales	f__Lipothrixviridae	g__Alphalipothrixvirus	s__Alphalipothrixvirus_SFV1	253	0	0	0	0	0	0	0	0	0	0	3	2	3	1	3	7	8	1	4	4	0	0	0	0	0	0	0	0	0	0	1	5	2	0	8
mOTU_10107	0.844459	0.544978	red	M2	-0.203309	NPP	k__Bacteria	p__Actinobacteria	c__Actinomycetia	o__Nakamurellales	f__Nakamurellaceae	g__Nakamurella	s__Nakamurella_flavida	5966	40	57	40	37	48	65	45	62	71	45	4	1	5	4	3	2	4	1	1	4	23	6	20	22	45	11	16	69	69	76	41	93	69	76	168
mOTU_10491	0.902082	0.502421	red	M2	-0.203309	NPP	k__Bacteria	p__Actinobacteria	c__Actinomycetia	o__Micrococcales	f__Dermacoccaceae	g__Branchiibius	s__Branchiibius_hedensis	5522	24	34	37	45	27	72	37	70	70	38	6	4	4	7	3	8	15	5	2	18	16	4	9	58	34	2	8	19	26	41	29	79	53	61	100
mOTU_11438	0.848234	0.509071	red	M2	-0.203309	NPP	k__Bacteria	p__Actinobacteria	c__Actinomycetia	o__Streptomycetales	f__Streptomycetaceae	g__Streptomyces	s__Streptomyces_sp._Ncost-T10-10d	4468	37	39	28	34	33	60	72	81	57	66	2	1	2	2	1	0	2	1	0	0	27	2	9	7	23	6	1	13	17	27	17	55	35	44	98
mOTU_11836	0.918641	0.50711	red	M2	-0.203309	NPP	k__Bacteria	p__Actinobacteria	c__Actinomycetia	o__Propionibacteriales	f__Nocardioidaceae	g__Nocardioides	s__Nocardioides_sp._Root190	4079	44	21	45	31	30	32	28	78	40	35	9	2	15	1	5	13	15	2	4	7	34	19	13	11	25	19	23	25	26	39	23	34	32	36	83
mOTU_12378	0.926366	0.508169	red	M2	-0.203309	NPP	k__Bacteria	p__Actinobacteria	c__Actinomycetia	o__Nakamurellales	f__Nakamurellaceae	g__Nakamurella	s__Nakamurella_leprariae	3664	20	18	27	23	43	21	27	77	32	48	13	7	3	4	6	11	13	12	3	26	10	5	2	4	14	1	3	12	11	20	30	76	50	67	115
mOTU_12842	0.932256	0.50948	red	M2	-0.203309	NPP	k__Bacteria	p__Proteobacteria	c__Alphaproteobacteria	o__Hyphomicrobiales	f__Cohaesibacteraceae	g__Cohaesibacter	s__Cohaesibacter_celericrescens	3331	16	29	19	18	21	36	29	31	30	20	3	4	5	21	5	2	14	5	3	4	16	2	12	2	27	4	7	31	21	45	12	55	43	36	131
mOTU_13082	0.875527	0.505269	red	M2	-0.203309	NPP	k__Bacteria	p__Actinobacteria	c__Actinomycetia	o__Streptomycetales	f__Streptomycetaceae	g__Streptomyces	s__Streptomyces_sp._B93	3167	17	19	22	21	37	45	37	53	24	30	0	2	0	0	1	0	1	0	2	1	5	0	4	0	6	0	2	4	8	6	18	20	29	37	25
mOTU_13914	0.83754	0.510587	red	M2	-0.203309	NPP	k__Bacteria	p__Actinobacteria	c__Actinomycetia	o__Streptomycetales	f__Streptomycetaceae	g__Streptomyces	s__Streptomyces_peucetius	2710	12	10	16	26	26	16	30	35	25	26	1	0	0	0	0	0	0	0	0	0	9	3	12	3	22	2	3	12	16	27	23	42	34	45	49
mOTU_13991	0.819111	0.536975	red	M2	-0.203309	NPP	k__Bacteria	p__Actinobacteria	c__Actinomycetia	o__Micrococcales	f__Microbacteriaceae	g__Curtobacterium	s__Curtobacterium_sp._VKM_Ac-1376	2678	24	21	17	13	16	26	19	23	30	22	0	0	1	0	0	0	2	2	1	0	15	2	5	5	14	3	4	22	22	34	30	67	38	31	101
mOTU_14276	0.814326	0.51151	red	M2	-0.203309	NPP	k__Bacteria	p__Actinobacteria	c__Actinomycetia	o__Micrococcales	f__Brevibacteriaceae	g__Spelaeicoccus	s__Spelaeicoccus_albus	2538	9	14	19	31	33	22	44	43	29	27	0	2	1	0	1	2	2	0	0	6	3	0	2	8	6	2	2	5	11	7	15	38	41	39	75
mOTU_14562	0.913634	0.519762	red	M2	-0.203309	NPP	k__Bacteria	p__Actinobacteria	c__Actinomycetia	o__Propionibacteriales	f__Propionibacteriaceae	g__Propioniciclava	s__Propioniciclava_sp._MC1683	2415	25	23	22	24	20	25	25	19	36	19	14	9	9	5	11	28	13	12	12	28	18	4	11	4	13	4	12	20	13	28	14	22	21	18	53
mOTU_14812	0.839442	0.580972	red	M2	-0.203309	NPP	k__Bacteria	p__Actinobacteria	c__Actinomycetia	o__Micromonosporales	f__Micromonosporaceae	g__Micromonospora	s__Micromonospora_maris	2301	19	23	20	36	27	18	31	24	36	22	4	1	7	3	2	4	13	0	2	4	21	4	9	7	25	6	5	14	14	32	7	9	7	9	9
mOTU_15256	0.840707	0.506672	red	M2	-0.203309	NPP	k__Bacteria	p__Actinobacteria	c__Actinomycetia	o__Glycomycetales	f__Glycomycetaceae	g__Glycomyces	s__Glycomyces_sp._NRRL_B-16210	2111	8	8	25	22	37	22	47	77	13	44	0	0	0	0	0	0	0	0	1	0	5	0	3	0	4	2	0	6	5	17	13	26	15	33	20
mOTU_15272	0.853092	0.503544	red	M2	-0.203309	NPP	k__Bacteria	p__Actinobacteria	c__Actinomycetia	o__Micrococcales	f__Microbacteriaceae	g__Frigoribacterium	s__unclassified_Frigoribacterium_species	2107	2	11	5	5	7	7	9	9	6	4	1	0	0	0	0	0	2	0	0	1	1	1	2	0	0	0	1	2	1	0	25	47	36	39	89
mOTU_16493	0.850764	0.55975	red	M2	-0.203309	NPP	k__Bacteria	p__unclassified_Bacteria_phylum	c__unclassified_Bacteria_class	o__unclassified_Bacteria_order	f__unclassified_Bacteria_family	g__unclassified_Bacteria_genus	s__candidate_division_KSB1_bacterium_4572_119	1675	5	11	1	6	5	7	9	7	11	3	4	4	7	5	6	10	8	6	10	7	23	15	24	12	17	7	12	16	20	22	4	4	2	10	14
mOTU_16780	0.942234	0.524177	red	M2	-0.203309	NPP	k__Bacteria	p__Actinobacteria	c__Actinomycetia	o__Streptomycetales	f__Streptomycetaceae	g__Streptomyces	s__Streptomyces_bellus	1594	13	13	9	10	10	12	8	24	19	22	1	0	2	1	2	1	2	1	1	1	8	3	4	4	15	0	1	18	11	18	7	24	16	13	43
mOTU_17138	0.84717	0.546052	red	M2	-0.203309	NPP	k__Bacteria	p__Firmicutes	c__Bacilli	o__Bacillales	f__Paenibacillaceae	g__Paenibacillus	s__Paenibacillus_artemisiicola	1494	12	9	10	7	10	13	5	8	9	2	4	3	0	2	0	1	8	2	3	0	19	7	4	5	14	3	7	13	14	21	5	22	10	15	24
mOTU_17787	0.804533	0.508901	red	M2	-0.203309	NPP	k__Bacteria	p__Chloroflexi	c__unclassified_Chloroflexi_class	o__unclassified_Chloroflexi_order	f__unclassified_Chloroflexi_family	g__unclassified_Chloroflexi_genus	s__SAR202_cluster_bacterium_Ae2-Chloro-G2	1336	4	29	6	10	18	29	20	21	37	16	4	2	5	1	1	1	6	5	1	2	14	2	8	4	30	5	10	13	26	42	1	5	3	4	12
mOTU_17921	0.883012	0.542097	red	M2	-0.203309	NPP	k__Bacteria	p__Actinobacteria	c__Actinomycetia	o__Corynebacteriales	f__Nocardiaceae	g__Rhodococcus	s__Rhodococcus_kyotonensis	1303	4	4	5	6	3	3	6	9	8	11	2	2	0	6	3	0	8	1	1	1	2	2	2	2	7	0	2	3	4	7	2	10	11	10	8
mOTU_18146	0.875896	0.570698	red	M2	-0.203309	NPP	k__Bacteria	p__Actinobacteria	c__Actinomycetia	o__Propionibacteriales	f__Propionibacteriaceae	g__Tessaracoccus	s__Tessaracoccus_sp._J1M15	1254	39	7	9	13	9	6	2	11	3	10	0	0	0	0	0	0	0	0	1	0	2	1	3	2	11	0	1	6	6	12	23	24	11	17	34
mOTU_18237	0.871463	0.507593	red	M2	-0.203309	NPP	k__Bacteria	p__Actinobacteria	c__Actinomycetia	o__Micrococcales	f__Cellulomonadaceae	g__Cellulomonas	s__Cellulomonas_sp._PSBB021	1233	10	10	9	14	25	9	18	30	5	32	1	2	3	1	1	1	2	2	2	3	2	0	2	2	6	1	3	5	5	7	4	4	8	8	5
mOTU_18321	0.931366	0.554941	red	M2	-0.203309	NPP	k__Bacteria	p__unclassified_Bacteria_phylum	c__unclassified_Bacteria_class	o__unclassified_Bacteria_order	f__unclassified_Bacteria_family	g__unclassified_Bacteria_genus	s__uncultured_bacterium_UPO45	1216	8	17	7	4	7	14	12	16	23	5	3	2	0	1	2	2	4	6	2	3	8	7	10	3	18	5	9	14	7	18	2	7	5	9	19
mOTU_18698	0.89115	0.531672	red	M2	-0.203309	NPP	k__Bacteria	p__Actinobacteria	c__Actinomycetia	o__Streptomycetales	f__Streptomycetaceae	g__Streptomyces	s__Streptomyces_cinereoruber	1127	7	3	4	8	15	10	17	15	9	14	0	0	0	0	0	0	0	0	0	0	4	5	3	1	21	3	7	22	7	23	5	4	12	7	7
mOTU_18722	0.908127	0.502015	red	M2	-0.203309	NPP	k__Bacteria	p__Actinobacteria	c__Actinomycetia	o__Micrococcales	f__Micrococcaceae	g__Kocuria	s__Kocuria_sediminis	1122	4	8	12	12	8	15	8	19	16	11	2	1	0	0	0	0	0	0	0	0	0	0	1	0	3	0	0	0	4	2	2	8	8	9	7
mOTU_19412	0.801327	0.532914	red	M2	-0.203309	NPP	k__Bacteria	p__Actinobacteria	c__Actinomycetia	o__Micrococcales	f__Microbacteriaceae	g__Herbiconiux	s__Herbiconiux_sp._VKM_Ac-1786	990	3	2	1	3	4	2	3	0	3	2	0	0	0	0	0	0	0	0	1	0	1	1	2	0	1	0	0	1	4	2	6	11	2	7	23
mOTU_19596	0.819718	0.532658	red	M2	-0.203309	NPP	k__Bacteria	p__Actinobacteria	c__Actinomycetia	o__Streptomycetales	f__Streptomycetaceae	g__Streptomyces	s__Streptomyces_cangkringensis	962	2	0	0	1	1	2	0	0	0	1	0	0	0	0	0	0	0	0	0	0	0	0	0	0	0	0	0	0	0	0	13	22	22	15	16
mOTU_19696	0.908476	0.54595	red	M2	-0.203309	NPP	k__Bacteria	p__Actinobacteria	c__Actinomycetia	o__Pseudonocardiales	f__Pseudonocardiaceae	g__Pseudonocardia	s__Pseudonocardia_sp._ICBG162	947	7	2	7	9	9	6	15	19	5	16	0	0	1	1	1	0	1	0	1	0	3	1	0	1	16	0	4	8	3	21	3	6	8	4	6
mOTU_19711	0.853816	0.567392	red	M2	-0.203309	NPP	k__Bacteria	p__Actinobacteria	c__Coriobacteriia	o__Coriobacteriales	f__Atopobiaceae	g__Olsenella	s__Olsenella_sp._An285	944	0	1	0	2	5	1	2	39	0	14	0	0	0	0	0	0	1	0	0	1	5	1	3	1	10	1	1	4	6	8	6	0	14	16	0
mOTU_19899	0.936079	0.522496	red	M2	-0.203309	NPP	k__Bacteria	p__Actinobacteria	c__Actinomycetia	o__Propionibacteriales	f__Propionibacteriaceae	g__Acidipropionibacterium	s__Acidipropionibacterium_timonense	915	0	0	1	1	1	0	0	6	0	6	0	0	0	0	0	0	0	0	0	0	0	0	0	2	5	1	0	0	1	1	10	16	19	19	21
mOTU_20091	0.897488	0.53259	red	M2	-0.203309	NPP	k__Bacteria	p__Actinobacteria	c__Actinomycetia	o__Micrococcales	f__Brevibacteriaceae	g__Brevibacterium	s__Brevibacterium_sp._Mu109	885	6	8	6	6	3	9	10	5	9	3	1	0	2	1	1	0	0	0	0	1	6	0	1	1	5	1	2	6	3	8	2	16	9	17	28
mOTU_20398	0.819556	0.500036	red	M2	-0.203309	NPP	k__Bacteria	p__Actinobacteria	c__Actinomycetia	o__Micrococcales	f__Ornithinimicrobiaceae	g__Ornithinimicrobium	s__Ornithinimicrobium_sp._INDO-MA30-4	838	3	1	7	1	0	0	3	6	4	3	0	0	0	0	0	0	0	0	0	0	4	2	3	1	7	0	4	4	5	11	3	12	8	9	32
mOTU_20587	0.888315	0.500465	red	M2	-0.203309	NPP	k__Bacteria	p__Nitrospirae	c__unclassified_Nitrospirae_class	o__unclassified_Nitrospirae_order	f__unclassified_Nitrospirae_family	g__unclassified_Nitrospirae_genus	s__Nitrospirae_bacterium_CG_4_8_14_3_um_filter_44_28	810	12	9	7	6	3	10	8	16	10	7	3	1	2	0	3	0	4	0	0	0	6	2	3	1	13	5	7	12	11	21	1	3	5	3	6
mOTU_21667	0.894748	0.525388	red	M2	-0.203309	NPP	k__Bacteria	p__Actinobacteria	c__Actinomycetia	o__Corynebacteriales	f__Nocardiaceae	g__Nocardia	s__Nocardia_shimofusensis	648	2	2	1	2	5	4	2	12	0	4	0	0	0	0	0	0	0	0	0	0	1	0	2	0	3	0	1	2	4	7	5	0	9	16	2
mOTU_23378	0.929449	0.522281	red	M2	-0.203309	NPP	k__Bacteria	p__Nitrospirae	c__unclassified_Nitrospirae_class	o__unclassified_Nitrospirae_order	f__unclassified_Nitrospirae_family	g__unclassified_Nitrospirae_genus	s__Nitrospirae_bacterium_CG_4_10_14_3_um_filter_44_29	466	0	0	0	0	0	0	0	1	0	0	0	0	0	0	0	0	0	0	0	0	0	0	0	0	0	0	0	0	0	0	0	1	1	2	10
mOTU_23602	0.809972	0.561385	red	M2	-0.203309	NPP	k__Bacteria	p__Actinobacteria	c__Actinomycetia	o__Streptomycetales	f__Streptomycetaceae	g__Streptomyces	s__Streptomyces_sp._DpondAA-D4	443	0	0	0	0	0	0	3	14	1	5	0	0	0	0	0	0	1	0	0	0	1	0	0	1	7	0	0	4	2	7	3	0	6	9	1
mOTU_23900	0.888522	0.506144	red	M2	-0.203309	NPP	k__Bacteria	p__Cyanobacteria	c__unclassified_Cyanobacteria_class	o__Synechococcales	f__Synechococcaceae	g__Synechococcus	s__Synechococcus_sp._BDU_130192	418	8	8	5	5	8	11	9	4	7	5	0	0	0	0	0	0	4	0	1	0	1	2	3	4	3	0	1	6	7	12	0	0	0	1	0
mOTU_23934	0.84359	0.547104	red	M2	-0.203309	NPP	k__Bacteria	p__Candidatus_Omnitrophica	c__unclassified_Candidatus_Omnitrophica_class	o__unclassified_Candidatus_Omnitrophica_order	f__unclassified_Candidatus_Omnitrophica_family	g__unclassified_Candidatus_Omnitrophica_genus	s__Candidatus_Omnitrophica_bacterium_CG12_big_fil_rev_8_21_14_0_65_45_16	415	3	7	7	3	8	9	7	4	8	2	2	0	1	0	0	0	2	0	0	0	3	1	3	0	7	3	1	4	3	7	1	7	1	3	3
mOTU_24177	0.881474	0.507097	red	M2	-0.203309	NPP	k__Bacteria	p__Actinobacteria	c__Actinomycetia	o__Micrococcales	f__Microbacteriaceae	g__Cryobacterium	s__Cryobacterium_sp._TMT3-29-2	395	0	1	0	2	2	4	5	4	2	9	0	0	0	0	0	0	0	0	0	0	0	0	0	0	0	0	0	0	0	0	0	2	3	1	2
mOTU_24782	0.90917	0.510149	red	M2	-0.203309	NPP	k__Bacteria	p__unclassified_Bacteria_phylum	c__unclassified_Bacteria_class	o__unclassified_Bacteria_order	f__unclassified_Bacteria_family	g__unclassified_Bacteria_genus	s__uncultured_marine_bacterium_PPT_M2	349	0	0	0	0	1	1	0	0	0	0	1	1	1	0	0	0	3	1	0	1	6	2	2	3	3	7	5	1	4	1	2	1	0	2	4
mOTU_24954	0.828578	0.503968	red	M2	-0.203309	NPP	k__Bacteria	p__Actinobacteria	c__Actinomycetia	o__Micrococcales	f__Microbacteriaceae	g__Pseudoclavibacter	s__unclassified_Pseudoclavibacter_species	336	1	4	2	2	5	3	8	4	7	7	0	0	0	0	0	0	2	1	0	0	1	2	0	0	5	0	0	1	3	2	2	1	2	3	1
mOTU_25142	0.811763	0.526719	red	M2	-0.203309	NPP	k__Bacteria	p__Firmicutes	c__Tissierellia	o__unclassified_Tissierellia_order	f__unclassified_Tissierellia_family	g__Ezakiella	s__Ezakiella_coagulans	322	0	1	1	2	0	1	1	1	1	1	0	0	0	0	0	0	1	0	1	0	0	0	0	0	1	1	0	1	1	4	1	1	4	3	3
mOTU_25154	0.861929	0.526505	red	M2	-0.203309	NPP	k__Bacteria	p__Proteobacteria	c__Deltaproteobacteria	o__unclassified_Deltaproteobacteria_order	f__unclassified_Deltaproteobacteria_family	g__unclassified_Deltaproteobacteria_genus	s__Deltaproteobacteria_bacterium_HGW-Deltaproteobacteria-5	321	1	0	0	1	1	0	0	0	1	0	0	0	0	0	0	0	0	0	0	0	1	2	1	1	0	2	2	2	2	0	2	8	4	7	16
mOTU_25246	0.85317	0.50542	red	M2	-0.203309	NPP	k__Bacteria	p__Proteobacteria	c__Alphaproteobacteria	o__Hyphomicrobiales	f__Rhizobiaceae	g__Rhizobium	s__Rhizobium_sp._SEMIA4064	316	3	2	1	2	2	5	2	5	4	5	0	2	1	1	1	0	0	0	0	0	0	0	1	0	1	0	0	2	3	2	1	0	1	4	4
mOTU_25305	0.932002	0.513041	red	M2	-0.203309	NPP	k__Bacteria	p__Firmicutes	c__Clostridia	o__Eubacteriales	f__Lachnospiraceae	g__Lacrimispora	s__Lacrimispora_sphenoides	313	0	0	4	3	0	1	1	2	1	1	0	0	0	0	0	0	1	0	0	0	1	1	0	0	0	0	0	0	1	1	1	1	4	3	5
mOTU_25431	0.890427	0.503014	red	M2	-0.203309	NPP	k__Bacteria	p__Actinobacteria	c__Actinomycetia	o__Micrococcales	f__Micrococcaceae	g__Micrococcus	s__Micrococcus_sp._CH7	305	1	0	1	2	1	0	2	1	0	0	0	0	0	0	0	0	0	0	0	0	0	0	0	0	0	0	0	1	0	1	2	1	14	5	1
mOTU_25485	0.877746	0.505743	red	M2	-0.203309	NPP	k__Bacteria	p__Proteobacteria	c__Zetaproteobacteria	o__unclassified_Zetaproteobacteria_order	f__unclassified_Zetaproteobacteria_family	g__unclassified_Zetaproteobacteria_genus	s__Zetaproteobacteria_bacterium_CG2_30_59_37	303	0	0	0	0	1	1	0	0	0	0	0	0	1	0	3	0	1	0	0	0	0	0	0	1	1	0	0	1	0	1	1	2	1	2	2
mOTU_25786	0.837962	0.524031	red	M2	-0.203309	NPP	k__Bacteria	p__Firmicutes	c__Bacilli	o__Bacillales	f__Paenibacillaceae	g__Paenibacillus	s__Paenibacillus_protaetiae	281	2	1	1	2	1	2	2	2	2	2	0	0	0	0	0	0	0	0	0	0	0	1	0	0	1	1	0	3	4	2	0	8	1	3	2
mOTU_26175	0.840904	0.508034	red	M2	-0.203309	NPP	k__Bacteria	p__Proteobacteria	c__Deltaproteobacteria	o__Desulfobacterales	f__Desulfobacteraceae	g__unclassified_Desulfobacteraceae_genus	s__Desulfobacteraceae_bacterium_4572_130	260	0	4	1	3	3	5	4	3	6	1	0	0	0	0	0	0	0	0	0	0	0	0	0	0	2	0	0	1	0	1	1	3	3	0	6
mOTU_26303	0.856472	0.510608	red	M2	-0.203309	NPP	k__Bacteria	p__Proteobacteria	c__Gammaproteobacteria	o__Oceanospirillales	f__Halomonadaceae	g__Halomonas	s__Halomonas_aquamarina	253	3	0	1	1	2	3	1	0	3	1	0	0	0	0	0	0	0	0	0	0	2	1	4	0	2	0	1	2	5	3	0	2	1	1	2
mOTU_26350	0.823217	0.576762	red	M2	-0.203309	NPP	k__Bacteria	p__Candidatus_Roizmanbacteria	c__unclassified_Candidatus_Roizmanbacteria_class	o__unclassified_Candidatus_Roizmanbacteria_order	f__unclassified_Candidatus_Roizmanbacteria_family	g__unclassified_Candidatus_Roizmanbacteria_genus	s__Candidatus_Roizmanbacteria_bacterium_RIFCSPHIGHO2_01_FULL_37_16	250	0	0	0	0	1	0	0	0	0	0	1	0	0	1	1	0	1	2	1	1	1	0	1	0	0	0	0	0	0	0	1	1	0	1	0
mOTU_2647	0.853085	0.557129	red	M2	-0.203309	NPP	k__Bacteria	p__Actinobacteria	c__Actinomycetia	o__Propionibacteriales	f__Nocardioidaceae	g__Friedmanniella	s__Friedmanniella_luteola	710111	5370	6245	4779	5072	4685	9266	6126	6595	9364	5332	90	81	105	81	89	82	375	79	117	110	1925	446	1027	574	3062	400	899	2652	2791	5266	5226	13608	8894	9637	23868
mOTU_26495	0.884064	0.523491	red	M2	-0.203309	NPP	k__Bacteria	p__Candidatus_Falkowbacteria	c__unclassified_Candidatus_Falkowbacteria_class	o__unclassified_Candidatus_Falkowbacteria_order	f__unclassified_Candidatus_Falkowbacteria_family	g__unclassified_Candidatus_Falkowbacteria_genus	s__Candidatus_Falkowbacteria_bacterium_CG10_big_fil_rev_8_21_14_0_10_43_10	242	3	1	3	2	1	2	2	1	3	2	0	0	0	0	1	0	0	0	0	0	1	0	0	0	0	0	1	1	2	3	2	4	2	2	7
mOTU_26511	0.844717	0.512994	red	M2	-0.203309	NPP	k__Bacteria	p__Actinobacteria	c__Actinomycetia	o__Streptomycetales	f__Streptomycetaceae	g__Streptomyces	s__Streptomyces_sp._NA02536	241	0	0	2	5	1	3	7	5	1	4	0	0	0	0	0	0	0	0	0	0	0	0	0	0	0	0	0	0	0	0	2	0	1	1	4
mOTU_26595	0.901944	0.500417	red	M2	-0.203309	NPP	k__Bacteria	p__Candidatus_Omnitrophica	c__unclassified_Candidatus_Omnitrophica_class	o__unclassified_Candidatus_Omnitrophica_order	f__unclassified_Candidatus_Omnitrophica_family	g__unclassified_Candidatus_Omnitrophica_genus	s__Omnitrophica_WOR_2_bacterium_RIFCSPLOWO2_12_FULL_46_30	237	1	1	0	0	0	0	3	0	0	1	0	0	0	0	0	0	2	0	0	0	0	0	1	0	1	0	1	2	2	1	0	0	0	0	0
mOTU_2663	0.854435	0.556719	red	M2	-0.203309	NPP	k__Bacteria	p__Actinobacteria	c__Actinomycetia	o__Propionibacteriales	f__Propionibacteriaceae	g__Microlunatus	s__Microlunatus_capsulatus	636023	4601	5353	4195	4303	4079	8117	5254	5539	8165	4638	64	58	98	55	67	61	336	71	79	80	1931	433	980	517	3116	397	750	2621	2773	5118	4806	12163	8019	8811	21445
mOTU_26736	0.862783	0.553926	red	M2	-0.203309	NPP	k__Bacteria	p__Thermotogae	c__Thermotogae	o__Petrotogales	f__Petrotogaceae	g__Marinitoga	s__Marinitoga_hydrogenitolerans	229	2	2	1	0	1	1	0	6	3	3	0	0	0	0	0	0	0	0	0	0	0	0	0	0	0	0	3	1	1	1	3	2	1	0	5
mOTU_2705	0.862076	0.553813	red	M2	-0.203309	NPP	k__Bacteria	p__Actinobacteria	c__Actinomycetia	o__Propionibacteriales	f__Propionibacteriaceae	g__Microlunatus	s__Microlunatus_panaciterrae	498237	4118	4615	3728	3822	3780	6895	4761	4972	7079	4110	161	115	128	118	110	133	332	113	108	145	1579	418	886	470	2607	345	696	2191	2270	4317	3570	9282	5971	6439	15792
mOTU_2754	0.851283	0.557928	red	M2	-0.203309	NPP	k__Bacteria	p__Actinobacteria	c__Actinomycetia	o__Propionibacteriales	f__Propionibacteriaceae	g__Microlunatus	s__Microlunatus_phosphovorus	411657	3147	3645	2876	3085	2946	5669	3676	3844	5746	3184	98	70	130	78	96	167	332	102	111	131	1325	311	760	383	2035	299	572	1788	1902	3424	3013	7515	4979	5268	13009
mOTU_28126	0.877409	0.515428	red	M2	-0.203309	NPP	k__Bacteria	p__Bacteroidetes	c__Flavobacteriia	o__Flavobacteriales	f__Flavobacteriaceae	g__unclassified_Flavobacteriaceae_genus	s__Flavobacteriaceae_bacterium_TMED121	166	1	0	0	0	0	0	0	2	0	0	0	0	0	1	0	0	0	0	0	0	0	0	1	0	0	0	0	0	0	1	0	1	1	1	2
mOTU_2851	0.853013	0.559388	red	M2	-0.203309	NPP	k__Bacteria	p__Actinobacteria	c__Actinomycetia	o__Propionibacteriales	f__Nocardioidaceae	g__Friedmanniella	s__uncultured_Friedmanniella_sp.	287061	2204	2490	1938	2062	1849	3695	2407	2500	3840	2100	107	55	107	59	76	106	193	79	101	118	954	229	498	285	1610	203	404	1323	1426	2604	2029	5334	3582	3817	9302
mOTU_2920	0.854129	0.552519	red	M2	-0.203309	NPP	k__Bacteria	p__Actinobacteria	c__Actinomycetia	o__Propionibacteriales	f__Propionibacteriaceae	g__Microlunatus	s__Microlunatus_flavus	238445	1807	2047	1618	1664	1597	3037	2132	2259	3225	1801	44	31	30	37	32	35	143	37	27	51	755	159	420	193	1207	153	311	1038	1074	1964	1799	4489	3029	3199	8043
mOTU_29693	0.805089	0.508693	red	M2	-0.203309	NPP	k__Bacteria	p__Spirochaetes	c__Spirochaetia	o__Spirochaetales	f__Treponemataceae	g__Treponema	s__Treponema_sp._CETP13	109	0	0	0	0	0	0	0	0	0	0	0	0	0	0	0	0	0	0	0	0	0	0	0	0	0	0	0	0	0	0	0	0	0	0	1
mOTU_29881	0.894953	0.510269	red	M2	-0.203309	NPP	k__Bacteria	p__Candidatus_Roizmanbacteria	c__unclassified_Candidatus_Roizmanbacteria_class	o__unclassified_Candidatus_Roizmanbacteria_order	f__unclassified_Candidatus_Roizmanbacteria_family	g__unclassified_Candidatus_Roizmanbacteria_genus	s__Candidatus_Roizmanbacteria_bacterium_CG23_combo_of_CG06-09_8_20_14_all_35_49	103	0	0	0	0	0	0	0	0	0	0	0	0	0	0	0	0	0	0	0	0	0	0	0	0	0	0	0	0	0	0	0	0	0	0	0
mOTU_29922	0.873811	0.51097	red	M2	-0.203309	NPP	k__Bacteria	p__Cyanobacteria	c__unclassified_Cyanobacteria_class	o__unclassified_Cyanobacteria_order	f__unclassified_Cyanobacteria_family	g__unclassified_Cyanobacteria_genus	s__Cyanobacteria_bacterium_SW_10_48_33	102	0	0	0	0	0	0	0	0	0	0	0	0	0	0	0	0	0	0	0	0	0	0	0	0	0	0	1	0	0	0	0	1	1	0	0
mOTU_29958	0.804046	0.507095	red	M2	-0.203309	NPP	k__Bacteria	p__Candidatus_Azambacteria	c__unclassified_Candidatus_Azambacteria_class	o__unclassified_Candidatus_Azambacteria_order	f__unclassified_Candidatus_Azambacteria_family	g__unclassified_Candidatus_Azambacteria_genus	s__Candidatus_Azambacteria_bacterium_RIFCSPHIGHO2_01_FULL_40_24	101	0	0	0	0	0	0	0	0	0	0	0	0	0	0	0	0	0	0	0	0	0	0	0	0	0	0	0	0	0	0	0	1	0	0	0
mOTU_3022	0.85513	0.556682	red	M2	-0.203309	NPP	k__Bacteria	p__Actinobacteria	c__Actinomycetia	o__Propionibacteriales	f__Propionibacteriaceae	g__unclassified_Propionibacteriaceae_genus	s__uncultured_Propionibacteriaceae_bacterium	183125	1367	1584	1283	1334	1258	2423	1593	1623	2522	1325	35	28	29	25	29	38	116	31	33	33	525	135	281	155	852	116	219	769	784	1418	1337	3510	2306	2484	6319
mOTU_30306	0.831441	0.558871	red	M2	-0.203309	NPP	k__Bacteria	p__Bacteroidetes	c__Bacteroidia	o__Bacteroidales	f__Tannerellaceae	g__Parabacteroides	s__Parabacteroides_sp._BX2	91	0	0	0	0	0	0	0	0	0	0	0	0	0	0	0	0	0	0	0	0	0	0	0	0	0	0	0	0	0	0	0	0	1	0	0
mOTU_30325	0.822849	0.511376	red	M2	-0.203309	NPP	k__Bacteria	p__Proteobacteria	c__Gammaproteobacteria	o__Moraxellales	f__Moraxellaceae	g__Acinetobacter	s__Acinetobacter_sp._S40	91	1	0	0	0	0	0	0	0	0	0	0	0	0	0	0	0	0	0	0	0	0	0	0	0	0	1	0	0	0	0	0	0	0	0	0
mOTU_30888	0.864357	0.519553	red	M2	-0.203309	NPP	k__Bacteria	p__Proteobacteria	c__Gammaproteobacteria	o__Pseudomonadales	f__Pseudomonadaceae	g__Pseudomonas	s__Pseudomonas_palmensis	77	0	0	0	0	0	0	0	0	0	0	0	0	0	0	0	0	0	0	0	0	0	0	0	0	0	0	0	0	0	0	0	0	1	3	0
mOTU_31006	0.839913	0.506571	red	M2	-0.203309	NPP	k__Bacteria	p__Proteobacteria	c__Betaproteobacteria	o__Burkholderiales	f__Comamonadaceae	g__Hydrogenophaga	s__Hydrogenophaga_sp._4-CBA	74	0	0	0	0	0	0	0	0	0	0	0	0	0	0	0	0	0	0	0	0	0	0	0	0	0	0	0	0	0	0	0	0	0	0	0
mOTU_31418	0.824831	0.509869	red	M2	-0.203309	NPP	k__Bacteria	p__Firmicutes	c__Clostridia	o__Eubacteriales	f__Lachnospiraceae	g__Lachnoclostridium	s__Lachnoclostridium_sp._An118	64	0	0	0	0	0	0	0	0	0	0	0	0	0	0	0	0	0	0	0	0	0	0	0	0	0	0	0	0	0	0	0	0	0	0	0
mOTU_3154	0.846774	0.543502	red	M2	-0.203309	NPP	k__Bacteria	p__Actinobacteria	c__Actinomycetia	o__Propionibacteriales	f__Propionibacteriaceae	g__Microlunatus	s__Microlunatus_sagamiharensis	142080	1048	1144	933	972	914	1753	1120	1252	1835	1025	14	9	12	13	15	15	88	11	12	10	419	99	232	112	692	84	189	559	530	1086	1059	2614	1734	1821	4581
mOTU_3367	0.848387	0.547576	red	M2	-0.203309	NPP	k__Bacteria	p__Actinobacteria	c__Actinomycetia	o__Propionibacteriales	f__Propionibacteriaceae	g__Microlunatus	s__Microlunatus_speluncae	103565	726	865	710	736	684	1288	828	875	1355	797	27	17	29	20	35	57	108	28	8	30	299	67	156	89	466	59	110	397	358	766	743	1948	1312	1393	3598
mOTU_3468	0.812826	0.558995	red	M2	-0.203309	NPP	k__Bacteria	p__Actinobacteria	c__Actinomycetia	o__Propionibacteriales	f__Propionibacteriaceae	g__Microlunatus	s__Microlunatus_antarcticus	92494	728	814	651	701	723	1284	905	932	1250	739	10	11	17	6	10	21	38	22	10	16	303	75	161	101	487	64	134	387	430	800	640	1734	1133	1129	2987
mOTU_3506	0.85609	0.555618	red	M2	-0.203309	NPP	k__Bacteria	p__Actinobacteria	c__Actinomycetia	o__Propionibacteriales	f__Propionibacteriaceae	g__Microlunatus	s__Microlunatus_parietis	88900	722	773	679	683	632	1257	853	853	1279	714	25	20	16	9	14	20	52	15	23	113	269	89	146	103	504	69	113	456	435	829	619	1606	1055	1090	2754
mOTU_4394	0.902332	0.549287	red	M2	-0.203309	NPP	k__Bacteria	p__Actinobacteria	c__Actinomycetia	o__Propionibacteriales	f__Propionibacteriaceae	g__Microlunatus	s__Microlunatus_sp._Gsoil_973	40302	317	325	312	355	445	531	482	604	532	500	8	7	9	11	12	12	51	18	23	18	124	46	68	38	229	35	58	169	175	335	253	632	464	564	1006
mOTU_4539	0.815248	0.518129	red	M2	-0.203309	NPP	k__Bacteria	p__Actinobacteria	c__Actinomycetia	o__Propionibacteriales	f__Propionibacteriaceae	g__Microlunatus	s__Microlunatus_kandeliicorticis	37159	317	332	269	268	282	414	312	395	527	324	1	1	7	8	2	4	19	5	5	7	96	27	45	30	167	35	34	140	158	250	278	734	506	547	1330
mOTU_4910	0.846945	0.594721	red	M2	-0.203309	NPP	k__Bacteria	p__Chloroflexi	c__Dehalococcoidia	o__unclassified_Dehalococcoidia_order	f__unclassified_Dehalococcoidia_family	g__unclassified_Dehalococcoidia_genus	s__Dehalococcoidia_bacterium_DG_22	29446	137	134	119	125	158	110	136	145	148	118	111	90	129	77	118	170	127	161	122	180	144	99	156	69	210	79	87	149	184	257	132	301	237	256	455
mOTU_5667	0.918808	0.53892	red	M2	-0.203309	NPP	k__Bacteria	p__Proteobacteria	c__Deltaproteobacteria	o__Desulfobacterales	f__Desulfobacteraceae	g__Desulfobacula	s__Desulfobacula_toluolica	21021	206	254	181	161	195	309	355	330	422	223	25	19	53	33	29	34	131	49	39	28	128	56	105	55	276	49	66	230	256	382	31	93	83	44	193
mOTU_5900	0.803238	0.537212	red	M2	-0.203309	NPP	k__Bacteria	p__Actinobacteria	c__Actinomycetia	o__Propionibacteriales	f__Propionibacteriaceae	g__Microlunatus	s__Microlunatus_soli	19297	191	238	191	210	179	385	225	246	324	200	8	2	3	4	0	5	18	4	6	0	83	26	35	26	163	25	38	115	137	235	121	311	195	230	586
mOTU_6247	0.815548	0.534525	red	M2	-0.203309	NPP	k__Bacteria	p__Actinobacteria	c__Actinomycetia	o__Propionibacteriales	f__Propionibacteriaceae	g__Microlunatus	s__Microlunatus_endophyticus	16932	148	141	123	140	108	225	156	151	212	139	12	4	16	7	13	11	29	9	12	11	43	13	17	13	74	6	19	53	34	97	114	302	229	242	531
mOTU_6655	0.816081	0.503759	red	M2	-0.203309	NPP	k__Bacteria	p__Proteobacteria	c__Deltaproteobacteria	o__Desulfobacterales	f__Desulfobacteraceae	g__Desulfobacter	s__Desulfobacter_hydrogenophilus	14639	105	136	89	94	107	142	165	138	184	83	12	9	13	9	11	13	34	20	9	12	134	56	107	55	310	56	79	254	271	447	4	38	26	24	59
mOTU_6904	0.914511	0.544502	red	M2	-0.203309	NPP	k__Bacteria	p__Actinobacteria	c__Actinomycetia	o__Propionibacteriales	f__Propionibacteriaceae	g__Auraticoccus	s__Auraticoccus_cholistanensis	13654	119	124	116	124	115	194	118	152	200	132	7	1	2	1	1	4	8	3	3	6	32	8	20	10	61	12	17	46	48	76	111	240	171	192	472
mOTU_7182	0.904901	0.551275	red	M2	-0.203309	NPP	k__Bacteria	p__Actinobacteria	c__Actinomycetia	o__Propionibacteriales	f__Propionibacteriaceae	g__Auraticoccus	s__Auraticoccus_monumenti	12601	118	131	149	156	151	193	166	164	193	129	6	8	11	13	10	10	23	8	13	17	50	13	25	10	71	10	12	72	57	118	83	205	138	155	378
mOTU_7233	0.829631	0.557014	red	M2	-0.203309	NPP	k__Bacteria	p__Actinobacteria	c__Actinomycetia	o__Propionibacteriales	f__Propionibacteriaceae	g__unclassified_Propionibacteriaceae_genus	s__Propionibacteriaceae_bacterium	12420	98	117	111	88	92	196	109	153	165	116	3	1	2	3	2	5	14	1	5	1	84	13	50	15	112	22	27	92	105	204	64	226	127	120	305
mOTU_7788	0.826191	0.518317	red	M2	-0.203309	NPP	k__Bacteria	p__Actinobacteria	c__Actinomycetia	o__Micromonosporales	f__Micromonosporaceae	g__Actinoplanes	s__Actinoplanes_sp._L3-i22	10582	30	55	47	64	64	76	84	111	80	75	15	4	9	4	11	6	31	3	10	16	48	7	17	13	51	6	8	48	35	64	99	118	219	111	158
mOTU_7964	0.862693	0.503968	red	M2	-0.203309	NPP	k__Bacteria	p__Actinobacteria	c__Actinomycetia	o__Streptomycetales	f__Streptomycetaceae	g__Streptomyces	s__Streptomyces_cyaneochromogenes	10110	113	121	105	120	144	154	163	194	152	138	1	0	2	0	0	1	8	2	1	0	24	6	8	5	27	6	7	22	14	35	67	96	102	131	97
mOTU_8056	0.850086	0.537908	red	M2	-0.203309	NPP	k__Bacteria	p__Actinobacteria	c__Actinomycetia	o__Micrococcales	f__Cellulomonadaceae	g__Cellulomonas	s__Cellulomonas_chitinilytica	9876	93	67	63	73	84	90	99	125	125	78	12	10	9	7	9	10	22	4	7	9	25	14	16	3	18	13	14	22	12	37	68	123	138	135	148
mOTU_8114	0.816605	0.527798	red	M2	-0.203309	NPP	k__Bacteria	p__Actinobacteria	c__Actinomycetia	o__Streptomycetales	f__Streptomycetaceae	g__Streptomyces	s__Streptomyces_hirsutus	9718	39	48	48	48	46	46	87	95	65	77	7	4	6	4	4	4	19	6	5	10	29	9	18	11	97	7	14	74	68	118	48	107	112	108	172
mOTU_8173	0.88353	0.611524	red	M2	-0.203309	NPP	k__Bacteria	p__Actinobacteria	c__Actinomycetia	o__Geodermatophilales	f__Geodermatophilaceae	g__Blastococcus	s__Blastococcus_sp._KM273129	9606	49	62	73	75	85	82	103	142	103	98	9	8	15	10	9	11	50	9	20	8	54	12	28	15	81	9	24	66	50	140	68	123	115	122	139
mOTU_8451	0.919009	0.512741	red	M2	-0.203309	NPP	k__Bacteria	p__Actinobacteria	c__Actinomycetia	o__Nakamurellales	f__Nakamurellaceae	g__Nakamurella	s__Nakamurella_aerolata	8890	67	94	85	95	128	112	152	185	110	133	4	4	5	1	3	4	3	3	2	3	30	10	19	9	42	11	14	30	31	63	60	120	103	121	167
mOTU_8466	0.912238	0.538421	red	M2	-0.203309	NPP	k__Bacteria	p__Actinobacteria	c__Actinomycetia	o__Propionibacteriales	f__Nocardioidaceae	g__Micropruina	s__Micropruina_glycogenica	8854	50	40	49	44	42	49	41	64	83	50	15	8	11	9	15	12	17	6	14	23	30	5	17	4	36	5	18	37	47	69	36	130	93	87	252
mOTU_8635	0.868581	0.542951	red	M2	-0.203309	NPP	k__Bacteria	p__Actinobacteria	c__Actinomycetia	o__Propionibacteriales	f__Propionibacteriaceae	g__Desertihabitans	s__Desertihabitans_brevis	8442	148	91	94	70	77	108	82	86	131	80	5	5	3	6	5	9	20	9	10	6	22	10	17	9	29	2	8	27	21	47	69	158	106	106	258
mOTU_8968	0.854209	0.555306	red	M2	-0.203309	NPP	k__Bacteria	p__Actinobacteria	c__Actinomycetia	o__Propionibacteriales	f__Nocardioidaceae	g__Nocardioides	s__Nocardioides_alcanivorans	7755	49	48	42	45	66	88	76	98	86	72	28	6	26	7	18	11	29	16	15	14	64	15	23	49	82	18	19	82	59	114	40	56	54	68	59
mOTU_9087	0.90267	0.50537	red	M2	-0.203309	NPP	k__Bacteria	p__Actinobacteria	c__Actinomycetia	o__Streptomycetales	f__Streptomycetaceae	g__Streptomyces	s__Streptomyces_sp._SLBN-118	7535	68	61	62	64	90	107	70	85	105	76	14	6	6	5	7	15	13	24	18	23	10	3	11	13	17	1	6	50	17	36	35	123	87	77	179
mOTU_9991	0.912666	0.53507	red	M2	-0.203309	NPP	k__Bacteria	p__Actinobacteria	c__Actinomycetia	o__Propionibacteriales	f__Nocardioidaceae	g__Propionicicella	s__Propionicicella_superfundia	6146	40	37	37	52	49	56	60	83	53	58	2	1	4	2	4	5	3	6	3	5	20	15	15	8	20	13	10	19	18	33	52	100	64	73	156
mOTU_36485	0.814866	0.500505	red	M2	-0.203309	NPP	k__Fungi	p__Chytridiomycota	c__Neocallimastigomycetes	o__Neocallimastigales	f__Neocallimastigaceae	g__Piromyces	s__Piromyces_sp._X1	2780	16	34	43	29	15	22	36	28	35	28	3	0	2	3	0	4	11	0	3	2	5	0	8	5	19	6	1	13	15	19	19	78	31	48	89
mOTU_36804	0.877153	0.559955	red	M2	-0.203309	NPP	k__Fungi	p__Ascomycota	c__Saccharomycetes	o__Saccharomycetales	f__Debaryomycetaceae	g__Debaryomyces	s__[Candida]_psychrophila	168	0	1	1	0	0	1	1	0	1	0	0	0	1	0	0	0	0	0	0	0	0	0	0	0	0	0	0	0	0	0	2	3	0	3	3
mOTU_38590	0.841672	0.53427	red	M2	-0.203309	NPP	k__Viruses	p__Uroviricota	c__Caudoviricetes	o__unclassified_Caudoviricetes_order	f__Siphoviridae	g__unclassified_Siphoviridae_genus	s__Pseudomonas_phage_H72	2555	34	25	27	30	18	25	27	32	29	17	17	5	20	14	14	18	15	11	13	20	15	15	21	18	26	19	14	31	33	35	9	29	4	16	29
mOTU_38614	0.878281	0.54581	red	M2	-0.203309	NPP	k__Viruses	p__Uroviricota	c__Caudoviricetes	o__unclassified_Caudoviricetes_order	f__unclassified_Caudoviricetes_family	g__Timquatrovirus	s__Mycobacterium_phage_33D	2472	21	17	25	20	20	29	27	30	30	22	8	3	1	2	1	3	4	1	1	7	13	2	5	0	13	2	1	10	14	26	25	48	29	28	72
mOTU_38631	0.844713	0.54656	red	M2	-0.203309	NPP	k__Viruses	p__Nucleocytoviricota	c__Megaviricetes	o__Imitervirales	f__Mimiviridae	g__unclassified_Mimiviridae_genus	s__Yellowstone_lake_mimivirus	2434	16	21	12	24	18	18	24	39	21	19	14	9	5	16	8	4	36	6	8	16	12	7	9	9	25	11	11	24	11	22	11	19	20	13	35
mOTU_38784	0.855999	0.537346	red	M2	-0.203309	NPP	k__Viruses	p__Uroviricota	c__Caudoviricetes	o__unclassified_Caudoviricetes_order	f__Siphoviridae	g__unclassified_Siphoviridae_genus	s__Siphoviridae_sp._ctXZx16	1953	18	12	6	5	11	21	17	18	23	9	11	12	14	7	9	16	22	17	8	9	7	5	9	8	20	4	9	23	16	22	1	1	10	2	9
mOTU_39982	0.884331	0.520518	red	M2	-0.203309	NPP	k__Viruses	p__Uroviricota	c__Caudoviricetes	o__unclassified_Caudoviricetes_order	f__unclassified_Caudoviricetes_family	g__Avocadovirus	s__Avocadovirus_flagstaff	523	0	0	0	0	0	0	0	0	0	0	0	0	0	0	0	0	0	0	0	0	0	0	0	0	0	0	0	0	0	0	3	7	8	12	29
mOTU_1651	0.888794	0.730662	steelblue	M3	0.792599	PH	k__Archaea	p__Euryarchaeota	c__unclassified_Euryarchaeota_class	o__unclassified_Euryarchaeota_order	f__unclassified_Euryarchaeota_family	g__unclassified_Euryarchaeota_genus	s__uncultured_marine_group_II/III_euryarchaeote_KM3_156_D02	5573	64	41	43	59	67	66	85	68	69	31	33	32	41	33	45	68	79	63	35	40	89	125	119	76	103	87	99	92	164	196	10	27	9	13	13
mOTU_1757	0.886635	0.670231	steelblue	M3	0.792599	PH	k__Archaea	p__Thaumarchaeota	c__unclassified_Thaumarchaeota_class	o__unclassified_Thaumarchaeota_order	f__unclassified_Thaumarchaeota_family	g__unclassified_Thaumarchaeota_genus	s__uncultured_marine_thaumarchaeote_KM3_60_F11	2688	19	20	15	32	49	19	29	43	11	30	6	7	10	9	7	24	29	18	9	8	73	93	81	59	77	86	63	82	158	139	0	0	3	1	1
mOTU_2020	0.824919	0.574091	steelblue	M3	0.792599	PH	k__Archaea	p__Thaumarchaeota	c__unclassified_Thaumarchaeota_class	o__unclassified_Thaumarchaeota_order	f__unclassified_Thaumarchaeota_family	g__unclassified_Thaumarchaeota_genus	s__uncultured_marine_thaumarchaeote_KM3_66_E12	775	2	1	3	1	1	0	1	2	0	1	1	1	4	3	2	13	5	5	2	2	16	15	19	7	31	15	8	84	36	62	1	0	0	0	0
mOTU_10313	0.947143	0.733858	steelblue	M3	0.792599	PH	k__Bacteria	p__Bacteroidetes	c__Flavobacteriia	o__Flavobacteriales	f__Flavobacteriaceae	g__Flavobacterium	s__Flavobacterium_sp._ACN2	5723	42	29	43	44	39	29	38	33	47	23	13	17	28	15	24	57	39	37	18	11	150	203	177	142	186	175	162	251	279	338	0	0	0	0	0
mOTU_11187	0.836298	0.707631	steelblue	M3	0.792599	PH	k__Bacteria	p__Proteobacteria	c__Gammaproteobacteria	o__Cellvibrionales	f__Spongiibacteraceae	g__Oceanicoccus	s__Oceanicoccus_sp._KOV_DT_Chl	4743	70	50	76	88	122	75	148	100	68	37	42	28	48	34	61	69	96	50	36	50	167	116	76	64	164	115	98	168	179	165	3	6	2	2	9
mOTU_11212	0.832358	0.637484	steelblue	M3	0.792599	PH	k__Bacteria	p__Bacteroidetes	c__Bacteroidia	o__Marinilabiliales	f__Prolixibacteraceae	g__Mangrovibacterium	s__Mangrovibacterium_lignilyticum	4720	18	9	11	18	14	14	11	13	13	7	21	29	35	33	34	75	53	45	41	34	77	127	121	66	119	95	91	130	139	137	10	8	2	7	15
mOTU_11343	0.862192	0.629746	steelblue	M3	0.792599	PH	k__Bacteria	p__Ignavibacteriae	c__Ignavibacteria	o__unclassified_Ignavibacteria_order	f__unclassified_Ignavibacteria_family	g__unclassified_Ignavibacteria_genus	s__Ignavibacteria_bacterium_GWB2_36_8	4565	12	7	15	3	16	14	10	7	17	7	23	27	48	25	26	71	64	76	35	48	87	144	100	77	126	112	93	218	200	210	3	16	1	10	11
mOTU_11846	0.807128	0.626944	steelblue	M3	0.792599	PH	k__Bacteria	p__Proteobacteria	c__Hydrogenophilalia	o__Hydrogenophilales	f__unclassified_Hydrogenophilales_family	g__unclassified_Hydrogenophilales_genus	s__Hydrogenophilales_bacterium_28-61-11	4069	22	8	8	16	11	21	20	14	15	14	29	20	21	20	32	36	44	48	37	34	82	75	77	52	91	80	58	94	92	113	9	20	11	5	8
mOTU_12056	0.848199	0.543223	steelblue	M3	0.792599	PH	k__Bacteria	p__Bacteroidetes	c__Flavobacteriia	o__Flavobacteriales	f__Flavobacteriaceae	g__Arenibacter	s__Arenibacter_echinorum	3897	9	2	2	9	6	4	2	5	5	4	9	8	14	8	16	13	19	18	11	12	73	105	86	73	79	86	79	95	127	164	7	25	7	16	24
mOTU_12067	0.806453	0.558567	steelblue	M3	0.792599	PH	k__Bacteria	p__Proteobacteria	c__Alphaproteobacteria	o__Hyphomonadales	f__Hyphomonadaceae	g__Vitreimonas	s__Vitreimonas_flagellata	3890	75	40	64	65	77	44	71	62	57	30	54	4	10	3	23	15	20	7	9	10	75	61	61	56	118	76	44	180	179	223	7	5	6	4	6
mOTU_13285	0.863326	0.690145	steelblue	M3	0.792599	PH	k__Bacteria	p__Proteobacteria	c__Alphaproteobacteria	o__Parvularculales	f__Parvularculaceae	g__Aquisalinus	s__Aquisalinus_flavus	3049	22	9	15	24	18	22	28	29	22	18	43	19	33	36	49	16	47	10	15	37	83	66	62	53	129	53	54	135	109	165	11	14	40	14	12
mOTU_13356	0.869849	0.663801	steelblue	M3	0.792599	PH	k__Bacteria	p__Proteobacteria	c__Gammaproteobacteria	o__unclassified_Gammaproteobacteria_order	f__unclassified_Gammaproteobacteria_family	g__unclassified_Gammaproteobacteria_genus	s__uncultured_gamma_proteobacterium_Rifle_16ft_4_minimus_1061	3023	37	41	52	40	58	37	31	44	38	33	15	17	25	24	17	35	60	21	31	21	76	49	65	57	136	51	34	119	179	120	3	12	7	5	9
mOTU_14055	0.885955	0.671029	steelblue	M3	0.792599	PH	k__Bacteria	p__Bacteroidetes	c__Cytophagia	o__Cytophagales	f__Cytophagaceae	g__Siphonobacter	s__Siphonobacter_aquaeclarae	2640	13	13	19	15	19	14	14	21	15	5	9	4	18	4	12	14	7	9	8	4	55	67	50	47	83	56	39	137	85	130	7	30	15	16	53
mOTU_14149	0.82563	0.636214	steelblue	M3	0.792599	PH	k__Bacteria	p__Proteobacteria	c__Gammaproteobacteria	o__unclassified_Gammaproteobacteria_order	f__unclassified_Gammaproteobacteria_family	g__Pseudohongiella	s__Pseudohongiella_spirulinae	2597	17	26	25	24	23	15	39	29	21	16	23	23	25	24	22	30	53	30	23	23	71	27	28	35	82	33	26	69	89	73	4	7	5	7	11
mOTU_14161	0.879569	0.668382	steelblue	M3	0.792599	PH	k__Bacteria	p__Bacteroidetes	c__Cytophagia	o__Cytophagales	f__Cytophagaceae	g__Rudanella	s__Rudanella_paleaurantiibacter	2590	18	21	16	22	20	20	18	20	24	5	13	18	28	26	30	31	46	47	24	27	50	61	50	44	82	56	42	114	103	106	0	10	4	3	12
mOTU_14431	0.802845	0.666187	steelblue	M3	0.792599	PH	k__Bacteria	p__Proteobacteria	c__Gammaproteobacteria	o__Cellvibrionales	f__Cellvibrionaceae	g__Teredinibacter	s__Teredinibacter_franksiae	2471	8	10	6	12	5	12	12	17	18	13	18	20	26	24	41	44	43	25	25	43	38	29	42	19	65	35	15	85	97	98	5	11	4	5	11
mOTU_15669	0.879672	0.717665	steelblue	M3	0.792599	PH	k__Bacteria	p__Bacteroidetes	c__Flavobacteriia	o__Flavobacteriales	f__Flavobacteriaceae	g__Mangrovimonas	s__Mangrovimonas_xylaniphaga	1954	10	8	4	6	6	5	11	2	7	3	20	16	18	14	22	49	27	39	10	14	42	58	63	31	54	46	61	74	90	94	1	4	1	8	7
mOTU_15727	0.844247	0.666163	steelblue	M3	0.792599	PH	k__Bacteria	p__Bacteroidetes	c__Sphingobacteriia	o__Sphingobacteriales	f__Sphingobacteriaceae	g__Pedobacter	s__Pedobacter_xixiisoli	1931	2	4	5	3	3	5	1	2	2	2	26	18	26	11	32	39	58	24	19	10	41	62	47	40	42	34	40	93	114	110	4	8	11	10	81
mOTU_15779	0.912612	0.76034	steelblue	M3	0.792599	PH	k__Bacteria	p__Bacteroidetes	c__Cytophagia	o__Cytophagales	f__Cyclobacteriaceae	g__Algoriphagus	s__Algoriphagus_kandeliae	1906	1	2	0	0	2	0	0	4	1	1	5	9	11	10	15	26	24	17	10	9	52	75	54	44	49	51	72	107	116	136	0	3	1	0	3
mOTU_15841	0.950923	0.814018	steelblue	M3	0.792599	PH	k__Bacteria	p__Proteobacteria	c__Gammaproteobacteria	o__Cellvibrionales	f__Halieaceae	g__Pseudohaliea	s__Pseudohaliea_rubra	1887	11	14	7	16	13	18	17	19	17	7	13	10	11	14	19	35	38	15	14	18	78	65	59	50	91	69	46	80	84	72	1	1	9	5	7
mOTU_15942	0.84136	0.734134	steelblue	M3	0.792599	PH	k__Bacteria	p__Proteobacteria	c__Gammaproteobacteria	o__Cellvibrionales	f__Cellvibrionaceae	g__Cellvibrio	s__Cellvibrio_polysaccharolyticus	1853	4	4	6	6	14	17	12	10	10	8	5	5	7	9	12	9	10	11	7	6	57	46	29	46	77	35	54	67	72	83	7	28	45	15	36
mOTU_16523	0.899872	0.665468	steelblue	M3	0.792599	PH	k__Bacteria	p__Proteobacteria	c__Alphaproteobacteria	o__unclassified_Alphaproteobacteria_order	f__unclassified_Alphaproteobacteria_family	g__unclassified_Alphaproteobacteria_genus	s__Alphaproteobacteria_bacterium_PA1	1668	6	8	6	11	12	6	8	10	10	2	2	3	5	1	3	8	11	3	4	5	56	45	50	41	88	44	40	100	59	110	1	5	2	4	3
mOTU_16615	0.88816	0.705581	steelblue	M3	0.792599	PH	k__Bacteria	p__Proteobacteria	c__Gammaproteobacteria	o__unclassified_Gammaproteobacteria_order	f__unclassified_Gammaproteobacteria_family	g__unclassified_Gammaproteobacteria_genus	s__endosymbiont_of_Escarpia_spicata	1638	5	6	10	10	17	15	21	15	19	5	7	7	4	4	5	10	15	9	9	7	42	24	56	23	68	32	40	68	79	89	5	9	4	7	5
mOTU_17586	0.898972	0.696769	steelblue	M3	0.792599	PH	k__Bacteria	p__Nitrospirae	c__unclassified_Nitrospirae_class	o__unclassified_Nitrospirae_order	f__unclassified_Nitrospirae_family	g__unclassified_Nitrospirae_genus	s__Nitrospirae_bacterium_CG2_30_41_42	1384	2	4	5	3	5	3	5	8	4	5	9	10	13	8	3	20	17	16	12	11	41	38	35	29	66	37	32	57	39	85	0	3	2	0	3
mOTU_17704	0.833945	0.730787	steelblue	M3	0.792599	PH	k__Bacteria	p__Proteobacteria	c__Gammaproteobacteria	o__Alteromonadales	f__Psychromonadaceae	g__Corallincola	s__unclassified_Corallincola_species	1354	27	13	9	22	22	12	26	11	15	8	9	4	10	3	6	13	18	15	13	6	46	51	42	25	29	28	44	39	34	52	2	3	4	0	2
mOTU_17865	0.860902	0.677973	steelblue	M3	0.792599	PH	k__Bacteria	p__unclassified_Bacteria_phylum	c__unclassified_Bacteria_class	o__unclassified_Bacteria_order	f__unclassified_Bacteria_family	g__unclassified_Bacteria_genus	s__uncultured_bacterium_21	1318	13	7	12	12	21	17	13	13	7	9	6	2	6	3	2	8	10	5	6	5	56	27	22	26	34	28	48	59	40	53	0	2	2	3	5
mOTU_17916	0.879418	0.692795	steelblue	M3	0.792599	PH	k__Bacteria	p__Bacteroidetes	c__Bacteroidia	o__Marinilabiliales	f__Prolixibacteraceae	g__Prolixibacter	s__Prolixibacter_sp._SD074	1304	3	0	2	0	2	1	1	2	3	0	5	4	8	3	6	23	16	13	4	1	33	42	48	24	36	39	43	52	81	70	0	2	0	0	1
mOTU_18035	0.811819	0.606229	steelblue	M3	0.792599	PH	k__Bacteria	p__Bacteroidetes	c__Flavobacteriia	o__Flavobacteriales	f__Flavobacteriaceae	g__Flavobacterium	s__Flavobacterium_sp._GSN2	1279	0	1	5	2	0	1	0	0	2	0	2	3	4	2	2	9	11	9	4	3	28	40	26	26	35	29	32	75	65	61	0	0	0	0	0
mOTU_18787	0.858187	0.639338	steelblue	M3	0.792599	PH	k__Bacteria	p__unclassified_Bacteria_phylum	c__unclassified_Bacteria_class	o__unclassified_Bacteria_order	f__unclassified_Bacteria_family	g__unclassified_Bacteria_genus	s__uncultured_bacterium_23	1110	11	7	7	5	6	8	13	10	9	6	3	2	3	5	4	3	6	2	7	1	31	32	22	22	27	32	32	52	23	57	1	4	3	1	2
mOTU_18874	0.810769	0.71305	steelblue	M3	0.792599	PH	k__Bacteria	p__Proteobacteria	c__Gammaproteobacteria	o__Xanthomonadales	f__unclassified_Xanthomonadales_family	g__unclassified_Xanthomonadales_genus	s__Xanthomonadales_bacterium_CG_4_9_14_3_um_filter_62_6	1091	0	2	2	2	0	0	2	2	4	0	15	11	10	15	13	10	42	6	6	10	43	48	39	23	33	42	44	28	25	55	2	2	2	0	1
mOTU_19141	0.872139	0.612277	steelblue	M3	0.792599	PH	k__Bacteria	p__Proteobacteria	c__Betaproteobacteria	o__Neisseriales	f__Chromobacteriaceae	g__Chromobacterium	s__Chromobacterium_sp._Beijing	1041	6	3	1	3	3	3	6	3	9	2	5	4	6	6	7	11	12	11	9	12	10	24	18	11	50	23	20	47	75	57	0	0	0	0	0
mOTU_19212	0.933975	0.748674	steelblue	M3	0.792599	PH	k__Bacteria	p__Proteobacteria	c__Hydrogenophilalia	o__Hydrogenophilales	f__unclassified_Hydrogenophilales_family	g__unclassified_Hydrogenophilales_genus	s__Hydrogenophilales_bacterium_CG_4_9_14_3_um_filter_63_34	1024	0	1	0	3	6	1	1	21	0	7	18	8	11	5	13	28	20	11	4	7	29	41	26	31	46	37	24	49	46	88	0	0	0	0	0
mOTU_19276	0.834551	0.695851	steelblue	M3	0.792599	PH	k__Bacteria	p__Proteobacteria	c__Betaproteobacteria	o__Nitrosomonadales	f__Methylophilaceae	g__Methylotenera	s__Methylotenera_sp._N17	1013	4	3	8	22	4	4	4	5	16	2	4	1	3	2	3	5	4	2	4	2	30	25	27	22	40	30	30	52	46	45	4	12	2	9	36
mOTU_19614	0.82018	0.550322	steelblue	M3	0.792599	PH	k__Bacteria	p__Candidatus_Delongbacteria	c__unclassified_Candidatus_Delongbacteria_class	o__unclassified_Candidatus_Delongbacteria_order	f__unclassified_Candidatus_Delongbacteria_family	g__unclassified_Candidatus_Delongbacteria_genus	s__Candidatus_Delongbacteria_bacterium_GWF2_40_14	959	5	4	3	3	7	3	16	4	4	2	1	4	5	1	6	9	1	7	1	0	26	31	29	33	35	30	17	32	53	46	0	1	0	0	0
mOTU_19647	0.861496	0.603567	steelblue	M3	0.792599	PH	k__Bacteria	p__Bacteroidetes	c__Flavobacteriia	o__Flavobacteriales	f__Flavobacteriaceae	g__Gaetbulibacter	s__Gaetbulibacter_sp._4G1	954	5	4	7	5	10	0	9	4	3	2	1	2	3	1	4	5	1	4	3	1	22	34	20	10	24	20	14	40	50	56	0	0	0	0	0
mOTU_19654	0.866382	0.641223	steelblue	M3	0.792599	PH	k__Bacteria	p__Firmicutes	c__Bacilli	o__Bacillales	f__Bacillaceae	g__Evansella	s__Evansella_cellulosilytica	953	3	8	8	5	7	2	5	3	8	3	0	3	4	5	3	3	0	5	4	3	26	25	24	17	36	37	21	58	65	50	0	0	1	0	1
mOTU_20020	0.861585	0.71321	steelblue	M3	0.792599	PH	k__Bacteria	p__Proteobacteria	c__Gammaproteobacteria	o__Thiotrichales	f__Thiotrichaceae	g__Leucothrix	s__Leucothrix_sargassi	897	5	7	3	8	8	15	10	10	13	5	6	9	8	3	25	16	24	6	15	10	37	29	28	19	36	23	14	52	41	47	0	2	0	0	0
mOTU_20282	0.880092	0.63146	steelblue	M3	0.792599	PH	k__Bacteria	p__Thermodesulfobacteria	c__Thermodesulfobacteria	o__Thermodesulfobacteriales	f__Thermodesulfobacteriaceae	g__Thermodesulfobacterium	s__Thermodesulfobacterium_commune	857	8	9	8	13	16	10	5	6	6	7	5	6	9	6	4	6	1	9	9	4	24	16	14	15	25	16	14	46	54	56	0	0	0	0	0
mOTU_21102	0.808115	0.747385	steelblue	M3	0.792599	PH	k__Bacteria	p__unclassified_Bacteria_phylum	c__unclassified_Bacteria_class	o__unclassified_Bacteria_order	f__unclassified_Bacteria_family	g__unclassified_Bacteria_genus	s__uncultured_bacterium_BLR8	731	8	2	11	13	16	3	10	15	10	4	6	2	4	14	9	6	7	3	2	4	29	25	24	13	25	19	26	31	28	27	0	0	0	0	0
mOTU_21204	0.865433	0.695632	steelblue	M3	0.792599	PH	k__Bacteria	p__Ignavibacteriae	c__Ignavibacteria	o__unclassified_Ignavibacteria_order	f__unclassified_Ignavibacteria_family	g__unclassified_Ignavibacteria_genus	s__Ignavibacteria_bacterium_GWC2_35_8	717	0	0	0	0	0	0	0	0	0	0	2	0	2	2	1	9	10	6	5	0	25	25	21	15	24	25	35	37	30	48	0	0	0	0	0
mOTU_21678	0.804201	0.602846	steelblue	M3	0.792599	PH	k__Bacteria	p__Bacteroidetes	c__Flavobacteriia	o__Flavobacteriales	f__Flavobacteriaceae	g__Aquimarina	s__Aquimarina_spongiae	647	0	1	0	0	2	3	2	1	2	0	4	3	3	3	1	6	5	7	4	3	15	12	18	14	20	20	8	20	32	19	0	1	0	0	1
mOTU_22228	0.825163	0.588172	steelblue	M3	0.792599	PH	k__Bacteria	p__Bacteroidetes	c__Flavobacteriia	o__Flavobacteriales	f__Flavobacteriaceae	g__Nonlabens	s__Nonlabens_ulvanivorans	585	4	2	3	1	1	1	3	1	3	3	1	4	3	2	1	3	3	3	2	1	16	20	14	9	11	12	16	21	27	30	0	0	0	0	0
mOTU_22324	0.879891	0.705752	steelblue	M3	0.792599	PH	k__Bacteria	p__Bacteroidetes	c__Bacteroidia	o__Bacteroidales	f__Tannerellaceae	g__Parabacteroides	s__Parabacteroides_sp._HGS0025	575	0	0	0	0	0	0	1	0	0	0	4	1	5	4	2	15	4	2	6	2	22	25	15	22	22	14	17	40	24	24	0	0	0	0	0
mOTU_22578	0.804395	0.604342	steelblue	M3	0.792599	PH	k__Bacteria	p__Bacteroidetes	c__Flavobacteriia	o__Flavobacteriales	f__Flavobacteriaceae	g__Lutibacter	s__Lutibacter_profundi	545	0	0	1	0	0	0	0	0	1	0	1	2	0	0	0	1	1	2	2	1	12	15	17	14	14	14	17	18	36	20	0	0	0	0	1
mOTU_22643	0.841222	0.662525	steelblue	M3	0.792599	PH	k__Bacteria	p__Bacteroidetes	c__Flavobacteriia	o__Flavobacteriales	f__Flavobacteriaceae	g__Arenitalea	s__Arenitalea_lutea	538	0	0	0	0	0	0	0	0	0	0	1	5	3	7	5	11	4	0	4	2	15	28	12	17	23	19	22	40	41	34	0	0	0	0	0
mOTU_22780	0.935204	0.724909	steelblue	M3	0.792599	PH	k__Bacteria	p__Bacteroidetes	c__Bacteroidia	o__Bacteroidales	f__Porphyromonadaceae	g__Porphyromonas	s__Porphyromonas_cangingivalis	523	7	1	3	3	2	1	1	2	1	1	3	1	2	2	2	6	4	8	4	4	10	22	17	12	22	15	25	28	33	42	0	0	0	0	0
mOTU_23037	0.888455	0.76125	steelblue	M3	0.792599	PH	k__Bacteria	p__Proteobacteria	c__Alphaproteobacteria	o__Hyphomicrobiales	f__Nitrobacteraceae	g__Bradyrhizobium	s__Bradyrhizobium_sp._BR2003	498	1	0	0	1	3	2	1	0	0	0	3	3	5	5	2	9	11	2	2	2	17	17	27	11	32	28	11	23	21	36	0	0	0	0	0
mOTU_23173	0.865323	0.626381	steelblue	M3	0.792599	PH	k__Bacteria	p__Candidatus_Kuenenbacteria	c__unclassified_Candidatus_Kuenenbacteria_class	o__unclassified_Candidatus_Kuenenbacteria_order	f__unclassified_Candidatus_Kuenenbacteria_family	g__unclassified_Candidatus_Kuenenbacteria_genus	s__Candidatus_Kuenenbacteria_bacterium_CG22_combo_CG10-13_8_21_14_all_39_9	484	2	2	0	0	1	4	2	2	2	1	1	3	1	1	1	0	4	1	0	1	16	1	15	7	39	8	10	37	53	49	0	0	0	0	0
mOTU_23408	0.915098	0.720345	steelblue	M3	0.792599	PH	k__Bacteria	p__Proteobacteria	c__Gammaproteobacteria	o__Alteromonadales	f__Shewanellaceae	g__Shewanella	s__Shewanella_ulleungensis	463	0	0	0	0	0	1	0	0	0	0	1	1	3	5	5	9	13	9	1	4	22	20	8	8	10	19	30	45	36	48	0	0	0	0	0
mOTU_23636	0.931546	0.738981	steelblue	M3	0.792599	PH	k__Bacteria	p__Thermotogae	c__Thermotogae	o__Petrotogales	f__Petrotogaceae	g__Marinitoga	s__Marinitoga_piezophila	441	0	0	0	0	0	0	0	0	0	0	0	5	2	2	7	6	8	10	2	2	14	21	18	7	16	14	17	25	30	39	0	0	0	0	0
mOTU_23947	0.832959	0.659416	steelblue	M3	0.792599	PH	k__Bacteria	p__Proteobacteria	c__Gammaproteobacteria	o__unclassified_Gammaproteobacteria_order	f__unclassified_Gammaproteobacteria_family	g__unclassified_Gammaproteobacteria_genus	s__Gammaproteobacteria_bacterium_TMED163	414	2	1	3	0	1	5	3	1	1	1	3	3	4	4	4	6	12	2	5	3	13	12	18	10	19	6	5	12	15	22	0	0	0	0	0
mOTU_24146	0.870932	0.732284	steelblue	M3	0.792599	PH	k__Bacteria	p__Proteobacteria	c__Gammaproteobacteria	o__Pseudomonadales	f__Pseudomonadaceae	g__Pseudomonas	s__Pseudomonas_sp._Leaf129	398	0	4	0	0	4	1	1	0	0	0	3	0	1	5	1	3	7	3	4	2	28	12	13	13	26	24	11	23	26	14	0	0	0	0	0
mOTU_24224	0.876665	0.727381	steelblue	M3	0.792599	PH	k__Bacteria	p__Chloroflexi	c__Anaerolineae	o__Anaerolineales	f__Anaerolineaceae	g__Anaerolinea	s__Anaerolinea_sp._RIFOXYB12_FULL_60_12	392	2	2	2	7	7	6	5	6	1	2	1	3	3	0	1	2	3	7	4	2	18	9	11	5	12	19	12	18	19	20	0	0	0	0	0
mOTU_24304	0.906886	0.721312	steelblue	M3	0.792599	PH	k__Bacteria	p__Bacteroidetes	c__Sphingobacteriia	o__Sphingobacteriales	f__Sphingobacteriaceae	g__Pedobacter	s__Pedobacter_mucosus	385	1	0	1	2	3	0	2	0	2	2	0	0	0	0	0	0	1	1	0	0	16	14	21	14	14	15	14	34	27	28	0	0	0	0	0
mOTU_24431	0.870444	0.760118	steelblue	M3	0.792599	PH	k__Bacteria	p__Bacteroidetes	c__Flavobacteriia	o__Flavobacteriales	f__Flavobacteriaceae	g__Lutibacter	s__Lutibacter_flavus	374	0	0	1	0	0	0	1	0	1	0	1	0	1	5	9	1	3	1	0	1	18	17	26	16	23	27	19	9	32	28	0	0	0	0	0
mOTU_24503	0.901386	0.761529	steelblue	M3	0.792599	PH	k__Bacteria	p__Proteobacteria	c__Gammaproteobacteria	o__Aeromonadales	f__Aeromonadaceae	g__Tolumonas	s__Tolumonas_sp.	370	1	0	0	0	0	0	1	0	0	1	0	0	0	0	0	0	0	0	0	0	26	19	15	14	30	25	14	38	34	52	0	0	0	0	0
mOTU_24531	0.854838	0.635353	steelblue	M3	0.792599	PH	k__Bacteria	p__Proteobacteria	c__Betaproteobacteria	o__Nitrosomonadales	f__Methylophilaceae	g__unclassified_Methylophilaceae_genus	s__Methylophilaceae_bacterium_17-44-8	368	2	2	4	6	1	3	2	5	1	0	1	1	1	2	1	1	1	1	3	0	17	4	7	5	22	4	6	28	28	34	2	0	1	0	3
mOTU_25711	0.804659	0.557959	steelblue	M3	0.792599	PH	k__Bacteria	p__Firmicutes	c__Bacilli	o__Bacillales	f__Staphylococcaceae	g__Nosocomiicoccus	s__Nosocomiicoccus_sp._HMSC067E10	286	0	1	0	0	2	0	0	1	0	1	2	0	4	3	0	0	6	3	0	0	7	6	4	4	24	4	2	27	21	45	0	0	0	0	0
mOTU_26134	0.832177	0.595539	steelblue	M3	0.792599	PH	k__Bacteria	p__Bacteroidetes	c__Flavobacteriia	o__Flavobacteriales	f__Flavobacteriaceae	g__Polaribacter	s__Polaribacter_sp._Hel1_33_49	261	0	0	0	0	0	0	0	0	0	0	1	0	2	2	1	1	7	2	3	1	7	7	3	7	13	6	7	13	11	20	0	0	0	0	0
mOTU_26165	0.857097	0.672756	steelblue	M3	0.792599	PH	k__Bacteria	p__Bacteroidetes	c__Flavobacteriia	o__Flavobacteriales	f__Flavobacteriaceae	g__Maribacter	s__Maribacter_aquivivus	260	0	0	0	0	0	0	0	0	0	0	0	1	1	0	0	2	1	2	1	2	6	7	13	12	8	8	8	18	24	24	0	1	0	0	0
mOTU_26930	0.876893	0.696687	steelblue	M3	0.792599	PH	k__Bacteria	p__Fusobacteria	c__unclassified_Fusobacteria_class	o__unclassified_Fusobacteria_order	f__unclassified_Fusobacteria_family	g__unclassified_Fusobacteria_genus	s__Fusobacteria_bacterium	219	0	1	0	0	0	2	0	0	1	1	0	2	0	0	0	0	0	0	0	0	7	7	13	5	14	11	13	19	26	15	0	0	0	1	1
mOTU_27340	0.831565	0.630531	steelblue	M3	0.792599	PH	k__Bacteria	p__Proteobacteria	c__Gammaproteobacteria	o__Chromatiales	f__Ectothiorhodospiraceae	g__Thioalkalivibrio	s__Thioalkalivibrio_sp._ALE23	199	2	2	0	0	0	1	4	0	1	1	1	1	2	0	1	2	3	2	1	1	6	1	4	3	12	6	4	11	12	10	0	0	0	0	0
mOTU_27485	0.909992	0.733212	steelblue	M3	0.792599	PH	k__Bacteria	p__Bacteroidetes	c__Bacteroidia	o__Bacteroidales	f__Odoribacteraceae	g__Odoribacter	s__Odoribacter_laneus_CAG:561	192	1	2	1	2	0	0	2	0	0	0	0	0	0	0	0	1	1	0	0	0	10	17	5	7	11	8	7	13	19	17	0	0	0	0	0
mOTU_27668	0.869278	0.7465	steelblue	M3	0.792599	PH	k__Bacteria	p__Proteobacteria	c__Gammaproteobacteria	o__Alteromonadales	f__Shewanellaceae	g__Shewanella	s__Shewanella_sp._SNU_WT4	185	0	1	0	0	0	0	0	0	0	0	2	1	1	1	0	4	12	6	0	7	10	9	9	6	14	11	6	17	19	15	0	0	0	0	0
mOTU_27706	0.85387	0.674813	steelblue	M3	0.792599	PH	k__Bacteria	p__Bacteroidetes	c__Flavobacteriia	o__Flavobacteriales	f__Flavobacteriaceae	g__Bizionia	s__Bizionia_paragorgiae	183	0	1	0	0	0	0	0	1	0	1	0	0	0	0	0	0	0	0	0	0	6	9	11	9	10	9	8	6	12	23	0	0	0	0	0
mOTU_27768	0.880779	0.668789	steelblue	M3	0.792599	PH	k__Bacteria	p__Proteobacteria	c__Epsilonproteobacteria	o__Campylobacterales	f__Thiovulaceae	g__Sulfuricurvum	s__Sulfuricurvum_sp._RIFCSPHIGHO2_02_FULL_43_9	181	0	0	0	0	0	0	0	0	0	0	1	0	1	0	2	3	5	2	0	0	6	7	6	3	6	7	5	16	12	15	0	0	0	0	0
mOTU_28111	0.807838	0.676057	steelblue	M3	0.792599	PH	k__Bacteria	p__Proteobacteria	c__Gammaproteobacteria	o__Moraxellales	f__Moraxellaceae	g__Psychrobacter	s__Psychrobacter_sp._H8-1	167	0	1	0	0	1	4	1	0	0	0	1	1	3	2	1	5	0	2	2	0	2	12	4	5	6	2	5	13	12	7	0	0	0	0	0
mOTU_28112	0.812809	0.67142	steelblue	M3	0.792599	PH	k__Bacteria	p__Proteobacteria	c__Gammaproteobacteria	o__Oceanospirillales	f__Halomonadaceae	g__Carnimonas	s__Carnimonas_nigrificans	167	1	0	0	0	1	0	2	1	1	0	3	0	0	2	0	5	4	0	0	1	9	9	7	8	7	6	1	7	10	10	0	0	0	0	0
mOTU_28192	0.81536	0.675091	steelblue	M3	0.792599	PH	k__Bacteria	p__unclassified_Bacteria_phylum	c__unclassified_Bacteria_class	o__unclassified_Bacteria_order	f__unclassified_Bacteria_family	g__unclassified_Bacteria_genus	s__uncultured_bacterium_UPO43	164	0	0	2	2	0	0	1	0	1	0	2	0	5	2	2	1	1	4	0	1	6	3	9	5	8	11	2	4	11	12	0	0	0	0	0
mOTU_28266	0.803153	0.63357	steelblue	M3	0.792599	PH	k__Bacteria	p__Proteobacteria	c__Gammaproteobacteria	o__Alteromonadales	f__Pseudoalteromonadaceae	g__Pseudoalteromonas	s__Pseudoalteromonas_caenipelagi	160	2	0	0	1	2	0	5	2	2	1	0	0	0	0	2	1	2	0	0	0	9	5	7	2	8	6	8	10	21	15	0	0	0	0	0
mOTU_28382	0.84344	0.744401	steelblue	M3	0.792599	PH	k__Bacteria	p__Firmicutes	c__Bacilli	o__Bacillales	f__Bacillaceae	g__Bacillus	s__Bacillus_alkalisoli	155	0	0	0	0	0	1	1	0	0	0	1	1	2	1	3	0	1	1	3	1	2	8	10	13	10	7	6	20	18	15	0	1	0	1	0
mOTU_28399	0.851279	0.693797	steelblue	M3	0.792599	PH	k__Bacteria	p__Proteobacteria	c__Gammaproteobacteria	o__Pseudomonadales	f__Pseudomonadaceae	g__Pseudomonas	s__Pseudomonas_sp._CFBP_8771	155	1	0	0	0	0	0	0	0	0	0	2	1	1	2	0	0	3	1	2	1	12	8	10	2	5	6	5	15	7	14	0	1	0	1	0
mOTU_28550	0.845964	0.715979	steelblue	M3	0.792599	PH	k__Bacteria	p__Firmicutes	c__Clostridia	o__Eubacteriales	f__Clostridiaceae	g__Clostridium	s__Clostridium_sp._Cult1	149	0	0	0	0	0	0	0	0	0	0	0	0	1	0	0	1	0	2	1	0	4	9	15	8	4	6	5	9	16	13	0	0	0	0	0
mOTU_28882	0.810675	0.678543	steelblue	M3	0.792599	PH	k__Bacteria	p__unclassified_Bacteria_phylum	c__unclassified_Bacteria_class	o__unclassified_Bacteria_order	f__unclassified_Bacteria_family	g__unclassified_Bacteria_genus	s__Parcubacteria_group_bacterium_Gr01-1014_17	137	0	0	0	0	0	0	0	0	0	0	0	0	0	1	0	4	2	0	1	0	2	8	3	5	13	9	4	4	7	14	0	0	0	0	0
mOTU_29008	0.828817	0.617059	steelblue	M3	0.792599	PH	k__Bacteria	p__Bacteroidetes	c__Sphingobacteriia	o__unclassified_Sphingobacteriia_order	f__unclassified_Sphingobacteriia_family	g__unclassified_Sphingobacteriia_genus	s__Sphingobacteriia_bacterium_RIFOXYD2_FULL_35_12	131	0	0	0	0	0	0	0	0	0	1	0	0	2	0	2	3	1	2	1	0	3	5	3	3	9	5	3	8	8	8	0	0	0	0	0
mOTU_29113	0.867956	0.680614	steelblue	M3	0.792599	PH	k__Bacteria	p__Proteobacteria	c__Alphaproteobacteria	o__Rhodospirillales	f__Acetobacteraceae	g__Acetobacter	s__Acetobacter_sp._KACC_21233	128	0	1	1	0	1	0	2	0	3	0	0	0	1	0	0	1	2	0	1	4	6	4	4	2	9	7	2	15	7	17	0	0	0	0	0
mOTU_29145	0.829976	0.628458	steelblue	M3	0.792599	PH	k__Bacteria	p__Proteobacteria	c__Gammaproteobacteria	o__Alteromonadales	f__Moritellaceae	g__Moritella	s__Moritella_dasanensis	127	1	0	0	2	0	0	0	0	0	0	0	0	0	0	0	0	1	1	1	0	2	7	2	4	3	4	2	8	11	8	0	0	0	0	0
mOTU_29410	0.802627	0.702226	steelblue	M3	0.792599	PH	k__Bacteria	p__Proteobacteria	c__Gammaproteobacteria	o__Oceanospirillales	f__unclassified_Oceanospirillales_family	g__unclassified_Oceanospirillales_genus	s__uncultured_Oceanospirillales_bacterium_HF4000_21D01	118	2	2	0	1	1	1	0	1	0	0	0	0	0	1	1	1	4	3	0	0	2	4	10	9	17	7	1	11	14	8	0	0	0	0	0
mOTU_29463	0.839272	0.731814	steelblue	M3	0.792599	PH	k__Bacteria	p__Firmicutes	c__Bacilli	o__Bacillales	f__Bacillaceae	g__Allobacillus	s__Allobacillus_saliphilus	116	0	0	0	0	0	0	0	0	0	0	0	0	1	0	0	1	0	2	0	0	7	10	6	5	5	10	9	10	9	16	0	0	0	0	0
mOTU_29567	0.858257	0.724921	steelblue	M3	0.792599	PH	k__Bacteria	p__Proteobacteria	c__Gammaproteobacteria	o__Pseudomonadales	f__Pseudomonadaceae	g__Pseudomonas	s__Pseudomonas_paralactis	113	2	0	1	1	3	0	0	1	3	0	0	0	1	0	0	2	0	0	0	0	9	9	2	6	13	3	6	12	12	10	0	0	0	0	0
mOTU_29603	0.869717	0.718928	steelblue	M3	0.792599	PH	k__Bacteria	p__Proteobacteria	c__Gammaproteobacteria	o__Vibrionales	f__Vibrionaceae	g__Vibrio	s__Vibrio_agarilyticus	112	0	2	1	3	3	2	2	0	0	1	1	0	0	0	1	1	0	0	0	0	8	4	7	2	5	7	4	10	11	11	0	0	0	0	0
mOTU_29945	0.855598	0.724313	steelblue	M3	0.792599	PH	k__Bacteria	p__Proteobacteria	c__Gammaproteobacteria	o__Thiotrichales	f__Piscirickettsiaceae	g__Thiomicrorhabdus	s__Thiomicrorhabdus_heinhorstiae	102	1	2	0	0	2	1	2	1	2	0	0	0	1	0	0	0	0	0	0	0	9	3	7	1	11	5	10	10	13	10	0	0	0	0	0
mOTU_2998	0.81015	0.648458	steelblue	M3	0.792599	PH	k__Bacteria	p__Proteobacteria	c__Gammaproteobacteria	o__Chromatiales	f__unclassified_Chromatiales_family	g__unclassified_Chromatiales_genus	s__Chromatiales_bacterium	194491	2742	2156	2578	2746	3279	2417	3982	2995	2764	1482	1554	1193	1960	1777	1916	2856	2975	1902	1940	2159	4003	3844	3626	2763	4660	3582	3049	4010	4514	4680	167	322	183	265	368
mOTU_29998	0.841322	0.655674	steelblue	M3	0.792599	PH	k__Bacteria	p__Ignavibacteriae	c__Ignavibacteria	o__unclassified_Ignavibacteria_order	f__unclassified_Ignavibacteria_family	g__unclassified_Ignavibacteria_genus	s__Ignavibacteria_bacterium_RIFOXYC2_FULL_38_25	100	0	0	0	3	1	1	0	0	0	0	0	0	0	0	0	0	0	0	0	0	4	2	6	5	7	5	6	14	6	20	0	0	0	0	0
mOTU_30037	0.831983	0.669113	steelblue	M3	0.792599	PH	k__Bacteria	p__Proteobacteria	c__Gammaproteobacteria	o__Alteromonadales	f__Alteromonadaceae	g__Alteromonas	s__Alteromonas_sp._KUL106	99	1	1	1	0	1	1	1	1	0	0	1	0	1	1	1	1	4	0	0	1	6	2	0	4	8	4	4	7	4	10	0	0	0	0	0
mOTU_30223	0.848649	0.644	steelblue	M3	0.792599	PH	k__Bacteria	p__Proteobacteria	c__Gammaproteobacteria	o__Moraxellales	f__Moraxellaceae	g__Psychrobacter	s__Psychrobacter_okhotskensis	94	0	0	0	0	0	0	0	0	0	0	0	0	1	0	0	0	0	0	0	0	5	5	3	2	3	5	3	13	11	6	0	0	0	0	0
mOTU_30226	0.87562	0.70028	steelblue	M3	0.792599	PH	k__Bacteria	p__unclassified_Bacteria_phylum	c__unclassified_Bacteria_class	o__unclassified_Bacteria_order	f__unclassified_Bacteria_family	g__unclassified_Bacteria_genus	s__Parcubacteria_group_bacterium_CG08_land_8_20_14_0_20_48_21	94	0	0	0	0	0	0	0	0	0	0	0	0	1	0	1	0	0	0	0	0	7	7	4	2	8	3	1	9	7	7	0	0	0	0	0
mOTU_31380	0.819148	0.616841	steelblue	M3	0.792599	PH	k__Bacteria	p__Spirochaetes	c__Spirochaetia	o__Leptospirales	f__Leptospiraceae	g__Leptospira	s__Leptospira_montravelensis	65	0	0	0	0	0	0	0	0	0	1	0	0	0	0	0	0	0	0	0	0	5	2	4	1	4	2	3	7	6	11	0	0	0	0	0
mOTU_32276	0.834037	0.664033	steelblue	M3	0.792599	PH	k__Bacteria	p__Proteobacteria	c__Gammaproteobacteria	o__Xanthomonadales	f__Rhodanobacteraceae	g__Dyella	s__Dyella_sp._LX-66	47	0	0	0	0	0	0	0	0	0	0	0	0	0	0	0	0	0	0	0	0	7	1	1	2	2	3	2	6	6	6	0	0	0	0	0
mOTU_33008	0.82004	0.641003	steelblue	M3	0.792599	PH	k__Bacteria	p__Bacteroidetes	c__Bacteroidia	o__Bacteroidales	f__Bacteroidaceae	g__Bacteroides	s__Bacteroides_coprocola_CAG:162	33	0	0	0	0	0	0	0	0	0	0	0	0	0	0	0	0	0	0	0	0	2	4	0	1	7	2	1	4	5	6	0	0	0	0	0
mOTU_3441	0.868817	0.638733	steelblue	M3	0.792599	PH	k__Bacteria	p__Proteobacteria	c__Alphaproteobacteria	o__Caulobacterales	f__Caulobacteraceae	g__Terricaulis	s__Terricaulis_silvestris	95730	1834	1028	1212	1473	1575	1009	1745	1150	1140	561	281	262	423	530	601	512	609	338	384	458	1766	1534	2001	1536	3814	1979	1559	5090	4652	6375	193	366	176	306	316
mOTU_4098	0.830569	0.617415	steelblue	M3	0.792599	PH	k__Bacteria	p__Proteobacteria	c__unclassified_Proteobacteria_class	o__unclassified_Proteobacteria_order	f__unclassified_Proteobacteria_family	g__unclassified_Proteobacteria_genus	s__Proteobacteria_bacterium_HN_bin10	51462	1015	653	690	863	870	676	930	635	734	342	160	128	209	167	170	281	294	234	165	147	804	670	953	683	1502	857	628	2008	2003	2451	153	410	174	294	373
mOTU_4262	0.867885	0.642475	steelblue	M3	0.792599	PH	k__Bacteria	p__Proteobacteria	c__Alphaproteobacteria	o__Hyphomonadales	f__Hyphomonadaceae	g__Candidatus_Viadribacter	s__Candidatus_Viadribacter_manganicus	44830	858	441	615	702	758	477	775	552	509	254	277	191	244	199	360	359	450	283	270	280	740	654	868	698	1587	847	719	2165	2069	2668	87	218	79	146	191
mOTU_4325	0.861261	0.710104	steelblue	M3	0.792599	PH	k__Bacteria	p__Proteobacteria	c__Gammaproteobacteria	o__unclassified_Gammaproteobacteria_order	f__unclassified_Gammaproteobacteria_family	g__unclassified_Gammaproteobacteria_genus	s__Gammaproteobacteria_bacterium_SG8_31	42859	441	399	427	457	525	452	749	556	460	332	352	307	495	403	444	685	657	443	483	554	846	841	765	560	988	746	648	1610	967	1004	65	68	61	63	77
mOTU_4348	0.913814	0.711151	steelblue	M3	0.792599	PH	k__Bacteria	p__Proteobacteria	c__Alphaproteobacteria	o__unclassified_Alphaproteobacteria_order	f__unclassified_Alphaproteobacteria_family	g__unclassified_Alphaproteobacteria_genus	s__alpha_proteobacterium_U9-1i	41970	557	359	419	527	548	366	630	462	389	249	326	241	290	315	518	430	456	265	346	361	766	658	741	526	1162	760	656	1291	1342	1710	76	175	80	124	171
mOTU_4820	0.835023	0.59203	steelblue	M3	0.792599	PH	k__Bacteria	p__Proteobacteria	c__Gammaproteobacteria	o__unclassified_Gammaproteobacteria_order	f__unclassified_Gammaproteobacteria_family	g__unclassified_Gammaproteobacteria_genus	s__Gammaproteobacteria_bacterium_13_2_20CM_66_19	31010	230	190	214	194	309	278	323	316	259	158	139	103	174	128	126	252	314	134	147	162	733	486	488	405	862	555	398	929	796	1063	49	86	113	71	110
mOTU_5311	0.854913	0.57616	steelblue	M3	0.792599	PH	k__Bacteria	p__Bacteroidetes	c__Cytophagia	o__Cytophagales	f__Spirosomaceae	g__Emticicia	s__Emticicia_sp._BO119	24530	183	200	179	219	244	166	202	128	211	110	107	117	181	89	184	233	267	198	158	76	440	523	399	347	427	389	373	790	739	838	79	74	49	47	190
mOTU_5725	0.824687	0.674363	steelblue	M3	0.792599	PH	k__Bacteria	p__Proteobacteria	c__Gammaproteobacteria	o__Chromatiales	f__Woeseiaceae	g__unclassified_Woeseiaceae_genus	s__uncultured_Woeseiaceae_bacterium	20569	183	166	183	207	261	183	316	225	225	148	175	113	182	140	210	278	235	186	185	249	371	360	374	228	528	343	286	365	518	496	25	41	26	52	65
mOTU_6061	0.816837	0.54717	steelblue	M3	0.792599	PH	k__Bacteria	p__Bacteroidetes	c__Flavobacteriia	o__Flavobacteriales	f__Flavobacteriaceae	g__Flavobacterium	s__Flavobacterium_enshiense	18183	113	138	118	123	138	65	94	72	126	57	79	74	97	58	116	189	154	107	97	61	335	500	345	232	329	354	339	460	548	503	100	63	30	62	56
mOTU_6108	0.831642	0.762721	steelblue	M3	0.792599	PH	k__Bacteria	p__unclassified_Bacteria_phylum	c__unclassified_Bacteria_class	o__unclassified_Bacteria_order	f__unclassified_Bacteria_family	g__unclassified_Bacteria_genus	s__bacterium_MnTg04	17780	210	169	183	234	218	187	281	238	225	131	159	138	240	168	222	339	346	226	225	218	396	355	288	285	405	351	255	369	438	412	23	60	36	75	57
mOTU_6405	0.812926	0.596094	steelblue	M3	0.792599	PH	k__Bacteria	p__Bacteroidetes	c__Cytophagia	o__Cytophagales	f__Spirosomaceae	g__Emticicia	s__Emticicia_sp._C21	15931	44	28	32	32	35	30	26	26	28	10	80	70	152	76	135	253	230	227	138	85	249	332	243	183	300	248	284	483	476	560	52	78	38	58	175
mOTU_7447	0.804896	0.607965	steelblue	M3	0.792599	PH	k__Bacteria	p__Bacteroidetes	c__Cytophagia	o__Cytophagales	f__Spirosomaceae	g__Emticicia	s__Emticicia_agri	11705	71	59	83	79	81	44	83	58	61	27	45	57	74	69	78	120	133	103	79	48	221	211	185	140	240	166	162	362	275	361	57	95	41	70	257
mOTU_36389	0.818275	0.682935	steelblue	M3	0.792599	PH	k__Fungi	p__Zoopagomycota	c__Entomophthoromycetes	o__Entomophthorales	f__Ancylistaceae	g__Conidiobolus	s__Conidiobolus_polytocus	7333	48	49	59	53	39	35	42	39	70	25	69	45	43	66	71	64	85	37	60	58	92	63	89	68	161	74	67	218	200	234	30	89	41	63	93
mOTU_36513	0.813784	0.587855	steelblue	M3	0.792599	PH	k__Fungi	p__Basidiomycota	c__Agaricomycetes	o__Auriculariales	f__Hyaloriaceae	g__Bourdotia	s__Bourdotia_sp._GEL5065	1964	12	4	6	3	7	10	6	7	6	2	6	4	10	9	4	17	13	16	6	3	35	54	38	22	45	28	46	63	84	83	0	0	0	0	0
mOTU_36812	0.870197	0.754466	steelblue	M3	0.792599	PH	k__Fungi	p__Basidiomycota	c__Agaricomycetes	o__Geastrales	f__Geastraceae	g__Geastrum	s__Geastrum_sp._MA-Fungi_83790	163	0	0	0	0	0	0	0	0	0	0	0	0	0	0	0	0	0	0	0	0	15	7	7	8	13	9	8	20	16	10	0	0	0	0	0
mOTU_38687	0.821996	0.633632	steelblue	M3	0.792599	PH	k__Viruses	p__Uroviricota	c__Caudoviricetes	o__unclassified_Caudoviricetes_order	f__unclassified_Caudoviricetes_family	g__Felixounavirus	s__Salmonella_phage_ST11	2232	0	1	0	1	0	0	0	0	0	0	5	9	18	10	10	40	22	23	9	7	38	74	61	38	64	54	50	107	92	119	0	0	0	0	0
mOTU_39440	0.917812	0.739818	steelblue	M3	0.792599	PH	k__Viruses	p__Uroviricota	c__Caudoviricetes	o__unclassified_Caudoviricetes_order	f__unclassified_Caudoviricetes_family	g__Felixounavirus	s__Enterobacteria_phage_vB_EcoM_IME338	928	11	10	9	5	12	6	12	8	8	9	5	1	11	6	5	12	20	5	10	7	40	26	22	18	40	37	18	45	28	50	0	0	0	1	0
mOTU_39481	0.838635	0.700805	steelblue	M3	0.792599	PH	k__Viruses	p__Uroviricota	c__Caudoviricetes	o__unclassified_Caudoviricetes_order	f__unclassified_Caudoviricetes_family	g__Omegavirus	s__Mycobacterium_phage_Beem	886	21	13	23	15	35	10	29	14	20	11	3	2	3	3	7	3	6	2	1	1	46	28	31	21	37	23	15	63	58	58	2	9	2	1	9
mOTU_40095	0.936961	0.749805	steelblue	M3	0.792599	PH	k__Viruses	p__Uroviricota	c__Caudoviricetes	o__unclassified_Caudoviricetes_order	f__unclassified_Caudoviricetes_family	g__Veracruzvirus	s__Mycobacterium_phage_Texage	463	1	0	0	1	0	0	0	1	0	0	0	3	3	2	2	9	6	8	2	3	20	24	19	17	30	23	15	25	31	42	0	0	0	0	0
mOTU_40279	0.878497	0.716892	steelblue	M3	0.792599	PH	k__Viruses	p__Uroviricota	c__Caudoviricetes	o__unclassified_Caudoviricetes_order	f__Siphoviridae	g__unclassified_Siphoviridae_genus	s__Siphoviridae_sp._ctD5s5	387	0	0	0	0	0	0	0	0	0	0	0	0	0	0	0	0	0	0	0	0	21	18	16	13	29	20	13	38	42	27	0	0	0	0	0
mOTU_40440	0.909183	0.748638	steelblue	M3	0.792599	PH	k__Viruses	p__unclassified_Viruses_phylum	c__unclassified_Viruses_class	o__unclassified_Viruses_order	f__unclassified_Viruses_family	g__unclassified_Viruses_genus	s__Drosophila-associated_filamentous_virus	343	0	0	0	0	0	0	0	0	0	0	0	1	1	0	2	7	7	3	1	2	11	22	21	16	11	16	13	21	24	30	0	0	0	0	0
mOTU_40527	0.860768	0.694343	steelblue	M3	0.792599	PH	k__Viruses	p__Uroviricota	c__Caudoviricetes	o__unclassified_Caudoviricetes_order	f__Myoviridae	g__unclassified_Myoviridae_genus	s__Staphylococcus_phage_vB_SauM-UFV_DC4	315	0	0	0	0	0	0	0	0	0	0	1	2	5	2	2	2	1	2	2	0	12	15	6	6	14	15	5	15	15	23	0	0	0	0	0
mOTU_40846	0.902309	0.75383	steelblue	M3	0.792599	PH	k__Viruses	p__Uroviricota	c__Caudoviricetes	o__unclassified_Caudoviricetes_order	f__Myoviridae	g__unclassified_Myoviridae_genus	s__Myoviridae_sp._ctaUM17	242	0	0	0	0	0	0	0	0	0	0	3	1	0	3	2	6	3	2	0	3	16	13	12	4	19	13	5	17	7	23	0	0	0	0	0
mOTU_41190	0.851369	0.703052	steelblue	M3	0.792599	PH	k__Viruses	p__Kitrinoviricota	c__Alsuviricetes	o__Martellivirales	f__Togaviridae	g__Alphavirus	s__Venezuelan_equine_encephalitis_virus	177	0	3	1	4	5	2	2	2	2	0	0	0	0	1	2	0	0	1	0	1	4	16	10	8	10	11	8	23	20	22	0	0	0	0	0
mOTU_41207	0.854823	0.672211	steelblue	M3	0.792599	PH	k__Viruses	p__Uroviricota	c__Caudoviricetes	o__unclassified_Caudoviricetes_order	f__Siphoviridae	g__unclassified_Siphoviridae_genus	s__Siphoviridae_sp._ctnpt50	174	0	0	0	0	0	0	0	0	0	0	0	0	0	0	0	0	0	0	0	0	7	9	11	8	14	8	6	22	23	26	0	0	0	0	0
mOTU_41596	0.859546	0.739942	steelblue	M3	0.792599	PH	k__Viruses	p__Uroviricota	c__Caudoviricetes	o__unclassified_Caudoviricetes_order	f__unclassified_Caudoviricetes_family	g__Peeveelvirus	s__Peeveelvirus_PVL	119	0	0	0	0	0	0	0	0	0	0	0	0	0	0	0	0	0	0	0	0	7	10	12	5	17	6	8	15	7	19	0	0	0	0	0
[truncated: 95 more columns]

## Sheet: Table S4
Id	Label	v_name	v_kingdom	v_phylum	v_class	v_order	v_family	v_genus	v_species	degree	weighted degree	Eccentricity	closnesscentrality	harmonicclosnesscentrality	betweenesscentrality	Authority	Hub	componentnumber	modularity_class	stat_inf_class	clustering	triangles	eigencentrality	giantcomponent	X	Y	Size	Color
n1	mOTU_1851	mOTU_1851	k__Archaea	p__unclassified_Archaea_phylum	c__unclassified_Archaea_class	o__unclassified_Archaea_order	f__unclassified_Archaea_family	g__unclassified_Archaea_genus	s__uncultured_archaeon_GZfos19C8	158	12444826	6	0,368526	0,518438	0,805733	0,019307	0,019307	0	0	21	0,992582	12311	0,503763	0	0,401697	0,072472	0,536723	#68ad36
n3	mOTU_2061	mOTU_2061	k__Archaea	p__Euryarchaeota	c__unclassified_Euryarchaeota_class	o__unclassified_Euryarchaeota_order	f__unclassified_Euryarchaeota_family	g__unclassified_Euryarchaeota_genus	s__uncultured_marine_group_II/III_euryarchaeote_KM3_79_B02	155	120571095	6	0,367306	0,515135	0,634105	0,018837	0,018837	0	0	33	0,994051	11864	0,493285	0	0,382756	0,061085	0,519774	#68ad36
n6	mOTU_850	mOTU_850	k__Archaea	p__Crenarchaeota	c__unclassified_Crenarchaeota_class	o__unclassified_Crenarchaeota_order	f__unclassified_Crenarchaeota_family	g__unclassified_Crenarchaeota_genus	s__uncultured_crenarchaeote_57a5	186	145234566	6	0,403343	0,574294	649175074	0,032413	0,032413	0	0	93	0,754839	12987	0,64707	0	0,423526	0,410675	0,694915	#68ad36
n7	mOTU_10021	mOTU_10021	k__Bacteria	p__Proteobacteria	c__Deltaproteobacteria	o__Desulfovibrionales	f__Desulfohalobiaceae	g__Desulfonatronovibrio	s__Desulfonatronovibrio_magnus	167	137974983	6	0,397849	0,557177	102744594	0,022981	0,022981	0	0	1	0,930452	12897	0,549899	0	0,450794	0,242121	0,587571	#68ad36
n8	mOTU_10053	mOTU_10053	k__Bacteria	p__Proteobacteria	c__Gammaproteobacteria	o__Alteromonadales	f__Alteromonadaceae	g__Paraglaciecola	s__Paraglaciecola_marina	168	13907444	6	0,398135	0,558078	118679613	0,023391	0,02339	0	0	76	0,921372	12925	0,55455	0	0,363821	0,31438	0,59322	#68ad36
n13	mOTU_10328	mOTU_10328	k__Bacteria	p__Proteobacteria	c__Alphaproteobacteria	o__Rhodospirillales	f__Terasakiellaceae	g__Terasakiella	s__Terasakiella_pusilla	162	120002781	5	0,466779	0,591471	21872174234	0,02482	0,024819	0	0	146	0,846868	11044	0,546316	0	0,383199	0,412082	0,559322	#68ad36
n14	mOTU_10375	mOTU_10375	k__Bacteria	p__Proteobacteria	c__Epsilonproteobacteria	o__Campylobacterales	f__Thiovulaceae	g__Sulfurimonas	s__Sulfurimonas_gotlandica	175	143199629	6	0,400144	0,564384	232559269	0,026376	0,026375	0	0	90	0,867061	13201	0,588981	0	0,371546	0,383933	0,632768	#68ad36
n19	mOTU_10963	mOTU_10963	k__Bacteria	p__Chloroflexi	c__unclassified_Chloroflexi_class	o__unclassified_Chloroflexi_order	f__unclassified_Chloroflexi_family	g__unclassified_Chloroflexi_genus	s__Chloroflexi_bacterium_RBG_13_52_12	176	135922617	6	0,400433	0,565285	462975587	0,029862	0,029862	0	0	30	0,783442	12065	0,609928	0	0,405569	0,417505	0,638418	#68ad36
n20	mOTU_10970	mOTU_10970	k__Bacteria	p__Atribacterota	c__Atribacteria	o__Atribacterales	f__Atribacteraceae	g__Atribacter	s__Atribacter_laminatus	159	12712346	6	0,368771	0,519339	0,915655	0,019446	0,019446	0	0	34	0,991561	12455	0,507002	0	0,253517	0,286574	0,542373	#68ad36
n22	mOTU_11273	mOTU_11273	k__Bacteria	p__Proteobacteria	c__Deltaproteobacteria	o__Desulfovibrionales	f__Desulfovibrionaceae	g__Desulfovibrio	s__Desulfovibrio_sp._S3730MH75	158	121039039	6	0,368526	0,518438	0,845888	0,019279	0,019278	0	0	85	0,99226	12307	0,503412	0	0,297291	0,119608	0,536723	#68ad36
n23	mOTU_11306	mOTU_11306	k__Bacteria	p__Firmicutes	c__Clostridia	o__Eubacteriales	f__Desulfitobacteriaceae	g__Desulfosporosinus	s__Desulfosporosinus_youngiae	184	136408454	5	0,475578	0,611291	32136985631	0,030568	0,030567	0	0	5	0,77661	13075	0,630643	0	0,426131	0,389156	0,683616	#68ad36
n24	mOTU_11328	mOTU_11328	k__Bacteria	p__Proteobacteria	c__Zetaproteobacteria	o__Mariprofundales	f__Mariprofundaceae	g__Mariprofundus	s__Mariprofundus_aestuarium	169	138406182	6	0,398421	0,558979	130759401	0,023848	0,023847	0	0	80	0,914835	12987	0,560089	0	0,426999	0,282541	0,59887	#68ad36
n28	mOTU_11719	mOTU_11719	k__Bacteria	p__Candidatus_Falkowbacteria	c__unclassified_Candidatus_Falkowbacteria_class	o__unclassified_Candidatus_Falkowbacteria_order	f__unclassified_Candidatus_Falkowbacteria_family	g__unclassified_Candidatus_Falkowbacteria_genus	s__Candidatus_Falkowbacteria_bacterium_CG_4_9_14_3_um_filter_38_19	155	110824218	6	0,361564	0,507928	0,719522	0,018821	0,018821	0	0	100	0,99204	11840	0,492889	0	0,244341	0,150578	0,519774	#68ad36
n30	mOTU_11851	mOTU_11851	k__Bacteria	p__Candidatus_Curtissbacteria	c__unclassified_Candidatus_Curtissbacteria_class	o__unclassified_Candidatus_Curtissbacteria_order	f__unclassified_Candidatus_Curtissbacteria_family	g__unclassified_Candidatus_Curtissbacteria_genus	s__Candidatus_Curtissbacteria_bacterium_GW2011_GWC2_38_9	186	144095794	6	0,403343	0,574294	592797286	0,031795	0,031795	0	0	55	0,767509	13205	0,643781	0	0,449187	0,382213	0,694915	#68ad36
n32	mOTU_12052	mOTU_12052	k__Bacteria	p__Candidatus_Riflebacteria	c__unclassified_Candidatus_Riflebacteria_class	o__unclassified_Candidatus_Riflebacteria_order	f__unclassified_Candidatus_Riflebacteria_family	g__unclassified_Candidatus_Riflebacteria_genus	s__Candidatus_Riflebacteria_bacterium_GWC2_50_8	178	140609239	6	0,401012	0,567087	360224205	0,028544	0,028543	0	0	99	0,821113	12935	0,607879	0	0,476788	0,334396	0,649718	#68ad36
n34	mOTU_12134	mOTU_12134	k__Bacteria	p__Actinobacteria	c__Actinomycetia	o__Micrococcales	f__Microbacteriaceae	g__Curtobacterium	s__Curtobacterium_sp._MMLR14_010	163	135778033	6	0,396712	0,553574	5060936	0,021243	0,021242	0	0	42	0,961675	12697	0,529091	0	0,341697	0,291095	0,564972	#68ad36
n35	mOTU_12331	mOTU_12331	k__Bacteria	p__Atribacterota	c__unclassified_Atribacterota_class	o__unclassified_Atribacterota_order	f__unclassified_Atribacterota_family	g__unclassified_Atribacterota_genus	s__Candidatus_Atribacteria_bacterium_RBG_19FT_COMBO_35_14	175	14114686	6	0,400144	0,564384	232559269	0,026376	0,026375	0	0	62	0,867061	13201	0,588981	0	0,462775	0,307551	0,632768	#68ad36
n39	mOTU_12716	mOTU_12716	k__Bacteria	p__Firmicutes	c__Clostridia	o__Eubacteriales	f__Clostridiaceae	g__Anaeromonas	s__Anaeromonas_frigoriresistens	191	151768746	6	0,404814	0,578799	703511728	0,032942	0,032942	0	0	79	0,756186	13721	0,661591	0	0,470693	0,362527	0,723164	#68ad36
n41	mOTU_12793	mOTU_12793	k__Bacteria	p__Spirochaetes	c__Spirochaetia	o__Leptospirales	f__Leptospiraceae	g__Leptospira	s__Leptospira_fainei	163	130162287	6	0,396712	0,553574	50935593	0,021227	0,021227	0	0	117	0,960615	12683	0,528762	0	0,323913	0,308312	0,564972	#68ad36
n42	mOTU_13002	mOTU_13002	k__Bacteria	p__Candidatus_Kaiserbacteria	c__unclassified_Candidatus_Kaiserbacteria_class	o__unclassified_Candidatus_Kaiserbacteria_order	f__unclassified_Candidatus_Kaiserbacteria_family	g__unclassified_Candidatus_Kaiserbacteria_genus	s__Candidatus_Kaiserbacteria_bacterium_RIFCSPHIGHO2_01_FULL_49_13	224	159976372	6	0,414798	0,608529	4282089529	0,047724	0,047723	0	0	74	0,597173	14915	0,812866	0	0,469876	0,442393	0,909605	#68ad36
n43	mOTU_13014	mOTU_13014	k__Bacteria	p__Firmicutes	c__Clostridia	o__Eubacteriales	f__Lachnospiraceae	g__Butyrivibrio	s__Butyrivibrio_sp._VCB2001	173	13909752	6	0,399568	0,562583	199603807	0,025543	0,025542	0	0	105	0,882444	13129	0,579491	0	0,435331	0,315789	0,621469	#68ad36
n44	mOTU_13379	mOTU_13379	k__Bacteria	p__Firmicutes	c__Negativicutes	o__Selenomonadales	f__Sporomusaceae	g__Sporomusa	s__Sporomusa_silvacetica	162	133089883	6	0,396429	0,552673	38011786	0,020798	0,020798	0	0	122	0,969251	12640	0,523672	0	0,286703	0,345284	0,559322	#68ad36
n50	mOTU_13699	mOTU_13699	k__Bacteria	p__Cyanobacteria	c__unclassified_Cyanobacteria_class	o__Nostocales	f__Nostocaceae	g__Cylindrospermum	s__Cylindrospermum_alatosporum	160	13802843	6	0,395581	0,550571	13089732	0,019897	0,019897	0	0	54	0,984119	12518	0,512587	0	0,427624	0,196126	0,548023	#68ad36
n52	mOTU_13800	mOTU_13800	k__Bacteria	p__Firmicutes	c__Bacilli	o__Lactobacillales	f__Lactobacillaceae	g__Lacticaseibacillus	s__Lacticaseibacillus_jixianensis	174	13996264	6	0,399856	0,563483	215202186	0,025957	0,025956	0	0	135	0,874826	13167	0,584239	0	0,428027	0,336025	0,627119	#68ad36
n53	mOTU_13899	mOTU_13899	k__Bacteria	p__Firmicutes	c__Clostridia	o__Eubacteriales	f__Clostridiaceae	g__Marinisporobacter	s__Marinisporobacter_balticus	155	111896546	6	0,394456	0,546366	37494869	0,019875	0,019875	0	0	32	0,968496	11559	0,500727	0	0,481688	0,202233	0,519774	#68ad36
n55	mOTU_14036	mOTU_14036	k__Bacteria	p__Firmicutes	c__Clostridia	o__Thermoanaerobacterales	f__Thermoanaerobacterales_Family_III._Incertae_Sedis	g__Caldicellulosiruptor	s__Caldicellulosiruptor_saccharolyticus	168	13609509	6	0,398135	0,558078	116748234	0,023413	0,023413	0	0	103	0,922512	12941	0,554976	0	0,380721	0,296284	0,59322	#68ad36
n59	mOTU_14299	mOTU_14299	k__Bacteria	p__Proteobacteria	c__Gammaproteobacteria	o__Moraxellales	f__Moraxellaceae	g__Acinetobacter	s__Acinetobacter_qingfengensis	167	140278937	6	0,397849	0,557177	102744594	0,022981	0,022981	0	0	116	0,930452	12897	0,549899	0	0,400457	0,275071	0,587571	#68ad36
n61	mOTU_14421	mOTU_14421	k__Bacteria	p__Firmicutes	c__Bacilli	o__Bacillales	f__Sporolactobacillaceae	g__Sporolactobacillus	s__Sporolactobacillus_laevolacticus	169	13791253	6	0,398421	0,558979	130759401	0,023848	0,023847	0	0	113	0,914835	12987	0,560089	0	0,397114	0,30826	0,59887	#68ad36
n63	mOTU_14566	mOTU_14566	k__Bacteria	p__Candidatus_Coatesbacteria	c__unclassified_Candidatus_Coatesbacteria_class	o__unclassified_Candidatus_Coatesbacteria_order	f__unclassified_Candidatus_Coatesbacteria_family	g__unclassified_Candidatus_Coatesbacteria_genus	s__Candidatus_Coatesbacteria_bacterium_4484_99	163	13691356	6	0,396712	0,553574	5060936	0,021243	0,021242	0	0	126	0,961675	12697	0,529091	0	0,400277	0,239874	0,564972	#68ad36
n64	mOTU_14751	mOTU_14751	k__Bacteria	p__Firmicutes	c__Bacilli	o__Bacillales	f__Bacillaceae	g__Fictibacillus	s__Fictibacillus_aquaticus	167	136631919	6	0,397849	0,557177	106430771	0,022976	0,022976	0	0	127	0,928865	12875	0,549589	0	0,420437	0,259267	0,587571	#68ad36
n66	mOTU_14809	mOTU_14809	k__Bacteria	p__Candidatus_Omnitrophica	c__unclassified_Candidatus_Omnitrophica_class	o__unclassified_Candidatus_Omnitrophica_order	f__unclassified_Candidatus_Omnitrophica_family	g__unclassified_Candidatus_Omnitrophica_genus	s__Candidatus_Omnitrophica_bacterium_4484_171	171	136205068	6	0,398994	0,560781	177236304	0,025015	0,025014	0	0	130	0,890196	12939	0,571705	0	0,411291	0,327935	0,610169	#68ad36
n67	mOTU_14919	mOTU_14919	k__Bacteria	p__Proteobacteria	c__Epsilonproteobacteria	o__Campylobacterales	f__Arcobacteraceae	g__Arcobacter	s__Arcobacter_sp.	169	137692308	6	0,398421	0,558979	132346612	0,023827	0,023827	0	0	125	0,913919	12974	0,559723	0	0,444026	0,268333	0,59887	#68ad36
n70	mOTU_15170	mOTU_15170	k__Bacteria	p__Candidatus_Nomurabacteria	c__unclassified_Candidatus_Nomurabacteria_class	o__unclassified_Candidatus_Nomurabacteria_order	f__unclassified_Candidatus_Nomurabacteria_family	g__unclassified_Candidatus_Nomurabacteria_genus	s__Candidatus_Nomurabacteria_bacterium_GW2011_GWA1_43_17	168	134635355	6	0,398135	0,558078	1289222	0,023747	0,023746	0	0	25	0,91517	12838	0,557234	0	0,485214	0,254326	0,59322	#68ad36
n72	mOTU_15264	mOTU_15264	k__Bacteria	p__Candidatus_Kaiserbacteria	c__unclassified_Candidatus_Kaiserbacteria_class	o__unclassified_Candidatus_Kaiserbacteria_order	f__unclassified_Candidatus_Kaiserbacteria_family	g__unclassified_Candidatus_Kaiserbacteria_genus	s__Candidatus_Kaiserbacteria_bacterium_CG10_big_fil_rev_8_21_14_0_10_49_17	160	12552668	6	0,395863	0,550871	1322255	0,019899	0,019899	0	0	69	0,984119	12518	0,512608	0	0,301333	0,296787	0,548023	#68ad36
n73	mOTU_15277	mOTU_15277	k__Bacteria	p__Firmicutes	c__unclassified_Firmicutes_class	o__unclassified_Firmicutes_order	f__unclassified_Firmicutes_family	g__unclassified_Firmicutes_genus	s__Firmicutes_bacterium_AM43-11BH	166	138878	6	0,397564	0,556276	89077594	0,022544	0,022544	0	0	21	0,938299	12850	0,544725	0	0,313321	0,353519	0,581921	#68ad36
n74	mOTU_15433	mOTU_15433	k__Bacteria	p__Candidatus_Sungbacteria	c__unclassified_Candidatus_Sungbacteria_class	o__unclassified_Candidatus_Sungbacteria_order	f__unclassified_Candidatus_Sungbacteria_family	g__unclassified_Candidatus_Sungbacteria_genus	s__Candidatus_Sungbacteria_bacterium_RIFCSPHIGHO2_01_FULL_47_32	165	129916733	6	0,39728	0,555375	160920544	0,024396	0,024396	0	0	38	0,891426	12061	0,554386	0	0,352982	0,400403	0,576271	#68ad36
n75	mOTU_15571	mOTU_15571	k__Bacteria	p__Cyanobacteria	c__unclassified_Cyanobacteria_class	o__Pseudanabaenales	f__Pseudanabaenaceae	g__Pseudanabaena	s__Pseudanabaena_sp._UWO311	160	121620925	6	0,395863	0,550871	1322255	0,019899	0,019899	0	0	7	0,984119	12518	0,512608	0	0,283371	0,318217	0,548023	#68ad36
n81	mOTU_16603	mOTU_16603	k__Bacteria	p__Bacteroidetes	c__Flavobacteriia	o__Flavobacteriales	f__Flavobacteriaceae	g__Tenacibaculum	s__Tenacibaculum_pelagium	159	131178521	6	0,368771	0,519339	0,915655	0,019446	0,019446	0	0	107	0,991561	12455	0,507002	0	0,428	0,144309	0,542373	#68ad36
n82	mOTU_16700	mOTU_16700	k__Bacteria	p__Firmicutes	c__Bacilli	o__Bacillales	f__Paenibacillaceae	g__Paenibacillus	s__Paenibacillus_sp._CAA11	189	142207676	6	0,404224	0,576997	1038421437	0,035155	0,035155	0	0	31	0,707531	12570	0,668009	0	0,439604	0,427149	0,711864	#68ad36
n83	mOTU_16867	mOTU_16867	k__Bacteria	p__Proteobacteria	c__Gammaproteobacteria	o__Cellvibrionales	f__Cellvibrionaceae	g__Marinimicrobium	s__Marinimicrobium_agarilyticum	157	118234314	6	0,362035	0,50973	0,699361	0,018987	0,018987	0	0	91	0,992406	12153	0,498425	0	0,312395	0,096242	0,531074	#68ad36
n84	mOTU_16873	mOTU_16873	k__Bacteria	p__Firmicutes	c__Clostridia	o__Eubacteriales	f__Defluviitaleaceae	g__Defluviitalea	s__Defluviitalea_phaphyphila	166	124528312	6	0,397564	0,556276	195117345	0,024741	0,024741	0	0	26	0,877839	12022	0,557534	0	0,456229	0,328338	0,581921	#68ad36
n88	mOTU_17231	mOTU_17231	k__Bacteria	p__Firmicutes	c__Clostridia	o__Eubacteriales	f__Oscillospiraceae	g__Dysosmobacter	s__Dysosmobacter_sp._Marseille-Q4140	159	130379943	6	0,368771	0,519339	0,915655	0,019446	0,019446	0	0	66	0,991561	12455	0,507002	0	0,227271	0,258538	0,542373	#68ad36
n89	mOTU_17288	mOTU_17288	k__Bacteria	p__Bacteroidetes	c__Flavobacteriia	o__Flavobacteriales	f__Flavobacteriaceae	g__unclassified_Flavobacteriaceae_genus	s__Flavobacteriaceae_bacterium_LYZ1037	159	112265572	6	0,395581	0,54997	13152783	0,019732	0,019731	0	0	124	0,984715	12369	0,509018	0	0,472331	0,158985	0,542373	#68ad36
n90	mOTU_17309	mOTU_17309	k__Bacteria	p__Proteobacteria	c__Alphaproteobacteria	o__Sphingomonadales	f__Sphingomonadaceae	g__Sphingomonas	s__Sphingomonas_sp._Leaf16	159	124341273	6	0,368771	0,519339	0,915655	0,019446	0,019446	0	0	134	0,991561	12455	0,507002	0	0,355601	0,113332	0,542373	#68ad36
n92	mOTU_17375	mOTU_17375	k__Bacteria	p__Firmicutes	c__Clostridia	o__Eubacteriales	f__Peptostreptococcaceae	g__Peptostreptococcus	s__Peptostreptococcus_sp._D1	171	137266034	6	0,398994	0,560781	163542127	0,024693	0,024693	0	0	33	0,898039	13053	0,569737	0	0,445066	0,29481	0,610169	#68ad36
n93	mOTU_17388	mOTU_17388	k__Bacteria	p__Proteobacteria	c__Gammaproteobacteria	o__Alteromonadales	f__Colwelliaceae	g__Thalassotalea	s__Thalassotalea_marina	160	130702748	6	0,395581	0,550571	13089732	0,019897	0,019897	0	0	32	0,984119	12518	0,512587	0	0,319263	0,276366	0,548023	#68ad36
n95	mOTU_17484	mOTU_17484	k__Bacteria	p__Proteobacteria	c__Gammaproteobacteria	o__Methylococcales	f__Methylococcaceae	g__Methylomonas	s__Methylomonas_denitrificans	151	110299094	6	0,366337	0,511532	0,458586	0,018132	0,018132	0	0	34	0,99585	11278	0,478337	0	0,301905	0,07175	0,497175	#68ad36
n97	mOTU_17579	mOTU_17579	k__Bacteria	p__Proteobacteria	c__Epsilonproteobacteria	o__Campylobacterales	f__Arcobacteraceae	g__Arcobacter	s__Arcobacter_sp._CECT_8983	168	135002696	5	0,471538	0,598679	19964233176	0,022982	0,022982	0	0	35	0,919376	12897	0,550598	0	0,482437	0,230234	0,59322	#68ad36
n99	mOTU_17647	mOTU_17647	k__Bacteria	p__Proteobacteria	c__Alphaproteobacteria	o__Hyphomicrobiales	f__Phyllobacteriaceae	g__Mesorhizobium	s__Mesorhizobium_sp._M1A.F.Ca.IN.020.04.1.1	159	129143268	6	0,368771	0,519339	0,915655	0,019446	0,019446	0	0	97	0,991561	12455	0,507002	0	0,282754	0,137878	0,542373	#68ad36
n100	mOTU_18002	mOTU_18002	k__Bacteria	p__Candidatus_Magasanikbacteria	c__unclassified_Candidatus_Magasanikbacteria_class	o__unclassified_Candidatus_Magasanikbacteria_order	f__unclassified_Candidatus_Magasanikbacteria_family	g__unclassified_Candidatus_Magasanikbacteria_genus	s__Candidatus_Magasanikbacteria_bacterium_CG10_big_fil_rev_8_21_14_0_10_36_32	166	134886203	6	0,397564	0,556276	89077594	0,022544	0,022544	0	0	81	0,938299	12850	0,544725	0	0,463194	0,223778	0,581921	#68ad36
n101	mOTU_18102	mOTU_18102	k__Bacteria	p__Candidatus_Beckwithbacteria	c__unclassified_Candidatus_Beckwithbacteria_class	o__unclassified_Candidatus_Beckwithbacteria_order	f__unclassified_Candidatus_Beckwithbacteria_family	g__unclassified_Candidatus_Beckwithbacteria_genus	s__Candidatus_Beckwithbacteria_bacterium_RBG_13_35_6	169	136960304	6	0,398421	0,558979	132694424	0,023836	0,023836	0	0	70	0,913919	12974	0,559819	0	0,4139	0,297719	0,59887	#68ad36
n102	mOTU_18123	mOTU_18123	k__Bacteria	p__Proteobacteria	c__Epsilonproteobacteria	o__Campylobacterales	f__Sulfurovaceae	g__Nitratifractor	s__Nitratifractor_salsuginis	146	109601698	6	0,357834	0,497718	0,176126	0,017172	0,017171	0	0	44	0,997544	10559	0,458791	0	0,317071	0,050413	0,468927	#68ad36
n103	mOTU_18151	mOTU_18151	k__Bacteria	p__Proteobacteria	c__Gammaproteobacteria	o__Enterobacterales	f__Enterobacteriaceae	g__Klebsiella	s__Klebsiella_sp._Kps	162	135806857	6	0,396429	0,552673	38011786	0,020798	0,020798	0	0	38	0,969251	12640	0,523672	0	0,302832	0,325482	0,559322	#68ad36
n105	mOTU_18388	mOTU_18388	k__Bacteria	p__Candidatus_Niyogibacteria	c__unclassified_Candidatus_Niyogibacteria_class	o__unclassified_Candidatus_Niyogibacteria_order	f__unclassified_Candidatus_Niyogibacteria_family	g__unclassified_Candidatus_Niyogibacteria_genus	s__Candidatus_Niyogibacteria_bacterium_RIFCSPLOWO2_01_FULL_45_48	159	129777346	6	0,368771	0,519339	0,915655	0,019446	0,019446	0	0	65	0,991561	12455	0,507002	0	0,33009	0,176227	0,542373	#68ad36
n107	mOTU_18852	mOTU_18852	k__Bacteria	p__Proteobacteria	c__Epsilonproteobacteria	o__Nautiliales	f__Nitratiruptoraceae	g__Nitratiruptor	s__Nitratiruptor_sp._YY09-18	188	143258958	6	0,40393	0,576096	890661726	0,034133	0,034133	0	0	40	0,724201	12730	0,660401	0	0,453754	0,407313	0,706215	#68ad36
n108	mOTU_18867	mOTU_18867	k__Bacteria	p__Firmicutes	c__Clostridia	o__Eubacteriales	f__Clostridiaceae	g__Alkaliphilus	s__Alkaliphilus_pronyensis	159	125800939	6	0,368771	0,519339	0,915655	0,019446	0,019446	0	0	25	0,991561	12455	0,507002	0	0,31784	0,122759	0,542373	#68ad36
n109	mOTU_18995	mOTU_18995	k__Bacteria	p__Proteobacteria	c__Gammaproteobacteria	o__Thiotrichales	f__Piscirickettsiaceae	g__Thiomicrorhabdus	s__Thiomicrorhabdus_sediminis	159	128544636	6	0,368771	0,519339	0,915655	0,019446	0,019446	0	0	41	0,991561	12455	0,507002	0	0,465276	0,1386	0,542373	#68ad36
n112	mOTU_19229	mOTU_19229	k__Bacteria	p__Candidatus_Nealsonbacteria	c__unclassified_Candidatus_Nealsonbacteria_class	o__unclassified_Candidatus_Nealsonbacteria_order	f__unclassified_Candidatus_Nealsonbacteria_family	g__unclassified_Candidatus_Nealsonbacteria_genus	s__Candidatus_Nealsonbacteria_bacterium_CG_4_8_14_3_um_filter_37_23	166	13507042	6	0,397564	0,556276	89077594	0,022544	0,022544	0	0	42	0,938299	12850	0,544725	0	0,432727	0,237851	0,581921	#68ad36
n113	mOTU_19321	mOTU_19321	k__Bacteria	p__Candidatus_Kaiserbacteria	c__unclassified_Candidatus_Kaiserbacteria_class	o__unclassified_Candidatus_Kaiserbacteria_order	f__unclassified_Candidatus_Kaiserbacteria_family	g__unclassified_Candidatus_Kaiserbacteria_genus	s__Candidatus_Kaiserbacteria_bacterium_RIFCSPHIGHO2_01_FULL_54_36	166	130618056	6	0,397564	0,556276	98176128	0,022541	0,022541	0	0	44	0,935889	12817	0,544309	0	0,326224	0,336217	0,581921	#68ad36
n115	mOTU_19454	mOTU_19454	k__Bacteria	p__Firmicutes	c__Bacilli	o__Bacillales	f__Paenibacillaceae	g__Brevibacillus	s__Brevibacillus_sp._RS1.1	158	125187011	6	0,368526	0,518438	0,805733	0,019307	0,019307	0	0	61	0,992582	12311	0,503763	0	0,233625	0,190882	0,536723	#68ad36
n122	mOTU_20242	mOTU_20242	k__Bacteria	p__Bacteroidetes	c__Flavobacteriia	o__Flavobacteriales	f__Flavobacteriaceae	g__Flavobacterium	s__Flavobacterium_chungbukense	170	130221783	6	0,398707	0,55988	177817221	0,024924	0,024923	0	0	46	0,891194	12802	0,569082	0	0,482664	0,281329	0,60452	#68ad36
n126	mOTU_20828	mOTU_20828	k__Bacteria	p__Candidatus_Levybacteria	c__unclassified_Candidatus_Levybacteria_class	o__unclassified_Candidatus_Levybacteria_order	f__unclassified_Candidatus_Levybacteria_family	g__unclassified_Candidatus_Levybacteria_genus	s__Candidatus_Levybacteria_bacterium_RIFCSPHIGHO2_12_FULL_40_31	159	121630265	6	0,368771	0,519339	0,915655	0,019446	0,019446	0	0	77	0,991561	12455	0,507002	0	0,298835	0,267469	0,542373	#68ad36
n127	mOTU_20913	mOTU_20913	k__Bacteria	p__Proteobacteria	c__Gammaproteobacteria	o__Alteromonadales	f__Alteromonadaceae	g__Alteromonas	s__Alteromonas_sp._KUL42	159	125887026	6	0,368771	0,519339	0,915655	0,019446	0,019446	0	0	54	0,991561	12455	0,507002	0	0,275061	0,201995	0,542373	#68ad36
n128	mOTU_20923	mOTU_20923	k__Bacteria	p__Bacteroidetes	c__Flavobacteriia	o__Flavobacteriales	f__Flavobacteriaceae	g__Aquimarina	s__Aquimarina_sp._AU474	159	131345613	6	0,368771	0,519339	0,915655	0,019446	0,019446	0	0	166	0,991561	12455	0,507002	0	0,442501	0,130851	0,542373	#68ad36
n129	mOTU_20956	mOTU_20956	k__Bacteria	p__Spirochaetes	c__Spirochaetia	o__Spirochaetales	f__Spirochaetaceae	g__Bullifex	s__Bullifex_porci	168	135777798	6	0,398135	0,558078	11675576	0,023415	0,023415	0	0	56	0,922583	12942	0,555012	0	0,338363	0,352984	0,59322	#68ad36
n130	mOTU_21003	mOTU_21003	k__Bacteria	p__Proteobacteria	c__Deltaproteobacteria	o__Desulfuromonadales	f__Geobacteraceae	g__Geobacter	s__Geobacter_soli	169	134025059	6	0,398421	0,558979	141170378	0,023836	0,023836	0	0	72	0,912651	12956	0,559614	0	0,365123	0,341707	0,59887	#68ad36
n132	mOTU_21186	mOTU_21186	k__Bacteria	p__Bacteroidetes	c__Bacteroidia	o__Bacteroidales	f__Tannerellaceae	g__Parabacteroides	s__Parabacteroides_sp._52	159	121570619	6	0,368771	0,519339	0,915655	0,019446	0,019446	0	0	2	0,991561	12455	0,507002	0	0,239918	0,300936	0,542373	#68ad36
n133	mOTU_21188	mOTU_21188	k__Bacteria	p__Proteobacteria	c__Alphaproteobacteria	o__Hyphomicrobiales	f__Phyllobacteriaceae	g__Mesorhizobium	s__Mesorhizobium_sp._B1-1-1	156	120277201	6	0,36755	0,516036	0,647162	0,018918	0,018918	0	0	59	0,993879	12016	0,495985	0	0,343246	0,067016	0,525424	#68ad36
n134	mOTU_21321	mOTU_21321	k__Bacteria	p__Firmicutes	c__Clostridia	o__Eubacteriales	f__Lachnospiraceae	g__Dorea	s__Dorea_phocaeensis	169	137397697	6	0,398421	0,558979	130759401	0,023848	0,023847	0	0	39	0,914835	12987	0,560089	0	0,467114	0,255352	0,59887	#68ad36
n135	mOTU_21351	mOTU_21351	k__Bacteria	p__Bacteroidetes	c__Cytophagia	o__Cytophagales	f__Hymenobacteraceae	g__Hymenobacter	s__Hymenobacter_sp._S2-20-2	159	116710663	6	0,368771	0,519339	0,915655	0,019446	0,019446	0	0	61	0,991561	12455	0,507002	0	0,338165	0,200539	0,542373	#68ad36
n137	mOTU_21473	mOTU_21473	k__Bacteria	p__Actinobacteria	c__Actinomycetia	o__Streptomycetales	f__Streptomycetaceae	g__Streptomyces	s__Streptomyces_sp._NRRL_B-24051	160	119257317	6	0,395863	0,550871	80913555	0,021557	0,021557	0	0	60	0,943082	11996	0,523963	0	0,301115	0,371246	0,548023	#68ad36
n138	mOTU_21488	mOTU_21488	k__Bacteria	p__Spirochaetes	c__Spirochaetia	o__Leptospirales	f__Leptospiraceae	g__Leptospira	s__Leptospira_barantonii	167	13309671	6	0,397849	0,557177	110146296	0,022981	0,02298	0	0	62	0,929226	12880	0,549698	0	0,346089	0,326075	0,587571	#68ad36
n139	mOTU_21510	mOTU_21510	k__Bacteria	p__Bacteroidetes	c__Flavobacteriia	o__Flavobacteriales	f__Flavobacteriaceae	g__Flavobacterium	s__Flavobacterium_sp._ACAM_123	159	123927861	6	0,395299	0,54967	12865097	0,019791	0,019791	0	0	168	0,984317	12364	0,509628	0	0,340137	0,256616	0,542373	#68ad36
n142	mOTU_21587	mOTU_21587	k__Bacteria	p__Spirochaetes	c__Spirochaetia	o__Spirochaetales	f__Sphaerochaetaceae	g__Sphaerochaeta	s__Sphaerochaeta_sp._S2	159	136777378	6	0,368771	0,519339	0,915655	0,019446	0,019446	0	0	65	0,991561	12455	0,507002	0	0,410382	0,099834	0,542373	#68ad36
n143	mOTU_21705	mOTU_21705	k__Bacteria	p__Bacteroidetes	c__Flavobacteriia	o__Flavobacteriales	f__Flavobacteriaceae	g__Changchengzhania	s__Changchengzhania_lutea	164	127368773	6	0,396996	0,554474	71911556	0,021659	0,021659	0	0	66	0,95107	12712	0,533717	0	0,381202	0,26281	0,570621	#68ad36
n145	mOTU_22117	mOTU_22117	k__Bacteria	p__Firmicutes	c__Bacilli	o__Bacillales	f__Bacillaceae	g__Ornithinibacillus	s__unclassified_Ornithinibacillus_species	170	13615197	6	0,398707	0,55988	150648003	0,024275	0,024274	0	0	69	0,906718	13025	0,56502	0	0,343486	0,376973	0,60452	#68ad36
n147	mOTU_22474	mOTU_22474	k__Bacteria	p__Cyanobacteria	c__unclassified_Cyanobacteria_class	o__Nostocales	f__Aphanizomenonaceae	g__Aphanizomenon	s__Aphanizomenon_sp._UHCC_0183	159	117591776	6	0,368771	0,519339	0,915655	0,019446	0,019446	0	0	70	0,991561	12455	0,507002	0	0,433658	0,168867	0,542373	#68ad36
n149	mOTU_22553	mOTU_22553	k__Bacteria	p__Proteobacteria	c__Gammaproteobacteria	o__Vibrionales	f__Vibrionaceae	g__Enterovibrio	s__Enterovibrio_baiacu	159	137037302	6	0,368771	0,519339	0,915655	0,019446	0,019446	0	0	9	0,991561	12455	0,507002	0	0,337672	0,130923	0,542373	#68ad36
n150	mOTU_22655	mOTU_22655	k__Bacteria	p__Proteobacteria	c__Epsilonproteobacteria	o__Campylobacterales	f__Arcobacteraceae	g__Arcobacter	s__Arcobacter_sp._31_11_sub10_T18	169	133728734	6	0,398421	0,558979	130759401	0,023848	0,023847	0	0	76	0,914835	12987	0,560089	0	0,325936	0,377194	0,59887	#68ad36
n153	mOTU_23454	mOTU_23454	k__Bacteria	p__Firmicutes	c__Clostridia	o__Eubacteriales	f__unclassified_Eubacteriales_family	g__Intestinimonas	s__Intestinimonas_massiliensis	159	122626583	6	0,368771	0,519339	0,915655	0,019446	0,019446	0	0	77	0,991561	12455	0,507002	0	0,375781	0,12881	0,542373	#68ad36
n154	mOTU_23521	mOTU_23521	k__Bacteria	p__Cyanobacteria	c__unclassified_Cyanobacteria_class	o__Nostocales	f__Aphanizomenonaceae	g__Dolichospermum	s__Dolichospermum_sp._UHCC_0260	163	120409515	6	0,396712	0,553574	59296395	0,021211	0,021211	0	0	80	0,958267	12652	0,528238	0	0,359743	0,276288	0,564972	#68ad36
n158	mOTU_24540	mOTU_24540	k__Bacteria	p__Firmicutes	c__Bacilli	o__Bacillales	f__Bacillaceae	g__Bacillus	s__Bacillus_sp._Ab-1751	161	119374637	6	0,396146	0,551772	33111152	0,020326	0,020326	0	0	81	0,974146	12547	0,51754	0	0,447067	0,203195	0,553672	#68ad36
n159	mOTU_24704	mOTU_24704	k__Bacteria	p__Bacteroidetes	c__Sphingobacteriia	o__Sphingobacteriales	f__Sphingobacteriaceae	g__Pedobacter	s__Pedobacter_sp._Leaf194	159	124111649	6	0,368771	0,519339	0,915655	0,019446	0,019446	0	0	85	0,991561	12455	0,507002	0	0,391769	0,141484	0,542373	#68ad36
n160	mOTU_24787	mOTU_24787	k__Bacteria	p__Cyanobacteria	c__unclassified_Cyanobacteria_class	o__Oscillatoriales	f__unclassified_Oscillatoriales_family	g__unclassified_Oscillatoriales_genus	s__Oscillatoriales_cyanobacterium_CG2_30_40_61	159	127048668	6	0,368771	0,519339	0,915655	0,019446	0,019446	0	0	72	0,991561	12455	0,507002	0	0,324005	0,149966	0,542373	#68ad36
n161	mOTU_25009	mOTU_25009	k__Bacteria	p__Bacteroidetes	c__Bacteroidia	o__Bacteroidales	f__Dysgonomonadaceae	g__Dysgonomonas	s__Dysgonomonas_hofstadii	170	122823017	6	0,398707	0,55988	332627634	0,024851	0,024851	0	0	86	0,883815	12696	0,567109	0	0,384104	0,371658	0,60452	#68ad36
n164	mOTU_25422	mOTU_25422	k__Bacteria	p__Candidatus_Uhrbacteria	c__unclassified_Candidatus_Uhrbacteria_class	o__unclassified_Candidatus_Uhrbacteria_order	f__unclassified_Candidatus_Uhrbacteria_family	g__unclassified_Candidatus_Uhrbacteria_genus	s__Candidatus_Uhrbacteria_bacterium_CG_4_9_14_0_2_um_filter_41_50	159	129792909	6	0,368771	0,519339	0,915655	0,019446	0,019446	0	0	55	0,991561	12455	0,507002	0	0,259382	0,220492	0,542373	#68ad36
n165	mOTU_25429	mOTU_25429	k__Bacteria	p__Proteobacteria	c__Gammaproteobacteria	o__Pseudomonadales	f__Pseudomonadaceae	g__Pseudomonas	s__Pseudomonas_sp._IPO3775	159	132291819	6	0,368771	0,519339	0,915655	0,019446	0,019446	0	0	90	0,991561	12455	0,507002	0	0,355835	0,181689	0,542373	#68ad36
n168	mOTU_25890	mOTU_25890	k__Bacteria	p__Firmicutes	c__Clostridia	o__Eubacteriales	f__Oscillospiraceae	g__Pseudoflavonifractor	s__Pseudoflavonifractor_sp._An184	159	133998064	6	0,368771	0,519339	0,915655	0,019446	0,019446	0	0	91	0,991561	12455	0,507002	0	0,445047	0,104084	0,542373	#68ad36
n169	mOTU_26035	mOTU_26035	k__Bacteria	p__Actinobacteria	c__Actinomycetia	o__Streptomycetales	f__Streptomycetaceae	g__Streptomyces	s__Streptomyces_poriferorum	159	134458908	6	0,368771	0,519339	0,915655	0,019446	0,019446	0	0	93	0,991561	12455	0,507002	0	0,410188	0,152869	0,542373	#68ad36
n172	mOTU_26336	mOTU_26336	k__Bacteria	p__Firmicutes	c__Bacilli	o__Bacillales	f__Paenibacillaceae	g__Cohnella	s__Cohnella_sp._LGH	160	127300286	6	0,395863	0,550871	20804258	0,019873	0,019873	0	0	31	0,981368	12483	0,511934	0	0,362624	0,240289	0,548023	#68ad36
n173	mOTU_26409	mOTU_26409	k__Bacteria	p__Bacteroidetes	c__Flavobacteriia	o__Flavobacteriales	f__Flavobacteriaceae	g__Winogradskyella	s__Winogradskyella_sp._D23	143	105347494	6	0,363934	0,503724	0,20759	0,0169	0,0169	0	0	97	0,99872	10140	0,450335	0	0,271708	0,074115	0,451977	#68ad36
n174	mOTU_26562	mOTU_26562	k__Bacteria	p__Proteobacteria	c__Betaproteobacteria	o__Burkholderiales	f__Burkholderiaceae	g__Polynucleobacter	s__Polynucleobacter_meluiroseus	159	120509491	6	0,368771	0,519339	0,915655	0,019446	0,019446	0	0	98	0,991561	12455	0,507002	0	0,291605	0,186443	0,542373	#68ad36
n175	mOTU_26596	mOTU_26596	k__Bacteria	p__Candidatus_Roizmanbacteria	c__unclassified_Candidatus_Roizmanbacteria_class	o__unclassified_Candidatus_Roizmanbacteria_order	f__unclassified_Candidatus_Roizmanbacteria_family	g__unclassified_Candidatus_Roizmanbacteria_genus	s__Candidatus_Roizmanbacteria_bacterium_CG_4_10_14_0_2_um_filter_39_13	159	131422971	6	0,368771	0,519339	0,915655	0,019446	0,019446	0	0	94	0,991561	12455	0,507002	0	0,243907	0,238064	0,542373	#68ad36
n177	mOTU_27077	mOTU_27077	k__Bacteria	p__Proteobacteria	c__Alphaproteobacteria	o__Hyphomicrobiales	f__Phyllobacteriaceae	g__Mesorhizobium	s__Mesorhizobium_sp._CA18	159	120106107	6	0,368771	0,519339	0,915655	0,019446	0,019446	0	0	100	0,991561	12455	0,507002	0	0,23246	0,27989	0,542373	#68ad36
n178	mOTU_27251	mOTU_27251	k__Bacteria	p__Proteobacteria	c__Alphaproteobacteria	o__Hyphomicrobiales	f__Methylobacteriaceae	g__Methylobacterium	s__Methylobacterium_sp._Leaf119	159	1267255	6	0,368771	0,519339	0,915655	0,019446	0,019446	0	0	102	0,991561	12455	0,507002	0	0,412978	0,177116	0,542373	#68ad36
n181	mOTU_27529	mOTU_27529	k__Bacteria	p__Proteobacteria	c__Gammaproteobacteria	o__Alteromonadales	f__Colwelliaceae	g__Colwellia	s__Colwellia_sp._E2M01	159	130824571	6	0,368771	0,519339	0,915655	0,019446	0,019446	0	0	103	0,991561	12455	0,507002	0	0,314132	0,194845	0,542373	#68ad36
n184	mOTU_27941	mOTU_27941	k__Bacteria	p__Candidatus_Lloydbacteria	c__unclassified_Candidatus_Lloydbacteria_class	o__unclassified_Candidatus_Lloydbacteria_order	f__unclassified_Candidatus_Lloydbacteria_family	g__unclassified_Candidatus_Lloydbacteria_genus	s__Candidatus_Lloydbacteria_bacterium_RIFCSPLOWO2_02_FULL_51_11	159	127778006	6	0,368771	0,519339	0,915655	0,019446	0,019446	0	0	105	0,991561	12455	0,507002	0	0,318964	0,220314	0,542373	#68ad36
n186	mOTU_28297	mOTU_28297	k__Bacteria	p__Bacteroidetes	c__unclassified_Bacteroidetes_class	o__unclassified_Bacteroidetes_order	f__unclassified_Bacteroidetes_family	g__unclassified_Bacteroidetes_genus	s__Bacteroidetes_bacterium_RIFOXYC2_FULL_39_11	159	122407059	6	0,368771	0,519339	0,915655	0,019446	0,019446	0	0	107	0,991561	12455	0,507002	0	0,426915	0,114925	0,542373	#68ad36
n188	mOTU_28536	mOTU_28536	k__Bacteria	p__Proteobacteria	c__Gammaproteobacteria	o__Alteromonadales	f__Shewanellaceae	g__Shewanella	s__Shewanella_sp._Isolate7	158	120597654	6	0,368526	0,518438	0,867881	0,019335	0,019334	0	0	109	0,992018	12304	0,504005	0	0,357321	0,138598	0,536723	#68ad36
n190	mOTU_28710	mOTU_28710	k__Bacteria	p__Proteobacteria	c__Gammaproteobacteria	o__Oceanospirillales	f__Halomonadaceae	g__Halomonas	s__Halomonas_sp._FME65	159	118908483	6	0,368771	0,519339	0,915655	0,019446	0,019446	0	0	110	0,991561	12455	0,507002	0	0,334435	0,106218	0,542373	#68ad36
n191	mOTU_28837	mOTU_28837	k__Bacteria	p__Firmicutes	c__Bacilli	o__Lactobacillales	f__Enterococcaceae	g__Enterococcus	s__Enterococcus_larvae	159	124366653	6	0,368771	0,519339	0,915655	0,019446	0,019446	0	0	99	0,991561	12455	0,507002	0	0,29936	0,238456	0,542373	#68ad36
n192	mOTU_28845	mOTU_28845	k__Bacteria	p__Proteobacteria	c__Gammaproteobacteria	o__Alteromonadales	f__Alteromonadaceae	g__Alteromonas	s__Alteromonas_sp._MMG017	159	12323442	6	0,368771	0,519339	0,915655	0,019446	0,019446	0	0	112	0,991561	12455	0,507002	0	0,296697	0,211976	0,542373	#68ad36
n193	mOTU_28961	mOTU_28961	k__Bacteria	p__Candidatus_Peregrinibacteria	c__Candidatus_Peribacteria	o__unclassified_Candidatus_Peribacteria_order	f__unclassified_Candidatus_Peribacteria_family	g__unclassified_Candidatus_Peribacteria_genus	s__Candidatus_Peribacteria_bacterium_GW2011_GWC2_54_8	159	118459134	6	0,368771	0,519339	0,915655	0,019446	0,019446	0	0	113	0,991561	12455	0,507002	0	0,39369	0,113258	0,542373	#68ad36
n194	mOTU_28995	mOTU_28995	k__Bacteria	p__Proteobacteria	c__Betaproteobacteria	o__Neisseriales	f__Neisseriaceae	g__Eikenella	s__Eikenella_glucosivorans	159	128255356	6	0,368771	0,519339	0,915655	0,019446	0,019446	0	0	114	0,991561	12455	0,507002	0	0,410578	0,126711	0,542373	#68ad36
n195	mOTU_29085	mOTU_29085	k__Bacteria	p__Proteobacteria	c__Betaproteobacteria	o__Neisseriales	f__Neisseriaceae	g__Neisseria	s__Neisseria_sp._74A18	159	127412126	6	0,368771	0,519339	0,915655	0,019446	0,019446	0	0	115	0,991561	12455	0,507002	0	0,262532	0,246075	0,542373	#68ad36
n196	mOTU_29529	mOTU_29529	k__Bacteria	p__Fibrobacteres	c__Fibrobacteria	o__Fibrobacterales	f__Fibrobacteraceae	g__Fibrobacter	s__Fibrobacter_sp._UWR3	159	134641419	6	0,368771	0,519339	0,915655	0,019446	0,019446	0	0	117	0,991561	12455	0,507002	0	0,270347	0,17637	0,542373	#68ad36
n200	mOTU_30060	mOTU_30060	k__Bacteria	p__Firmicutes	c__Clostridia	o__Eubacteriales	f__Lachnospiraceae	g__Dorea	s__Dorea_sp._5-2	159	131421639	6	0,368771	0,519339	0,915655	0,019446	0,019446	0	0	118	0,991561	12455	0,507002	0	0,265518	0,331605	0,542373	#68ad36
n202	mOTU_30173	mOTU_30173	k__Bacteria	p__Firmicutes	c__Bacilli	o__Bacillales	f__Bacillaceae	g__Virgibacillus	s__Virgibacillus_necropolis	159	125207968	6	0,368771	0,519339	0,915655	0,019446	0,019446	0	0	122	0,991561	12455	0,507002	0	0,390784	0,167999	0,542373	#68ad36
n203	mOTU_30240	mOTU_30240	k__Bacteria	p__Cyanobacteria	c__unclassified_Cyanobacteria_class	o__Synechococcales	f__Synechococcaceae	g__Synechococcus	s__Synechococcus_sp._PCC_8807	159	131476809	6	0,368771	0,519339	0,915655	0,019446	0,019446	0	0	124	0,991561	12455	0,507002	0	0,318611	0,247292	0,542373	#68ad36
n204	mOTU_30249	mOTU_30249	k__Bacteria	p__Firmicutes	c__Clostridia	o__Eubacteriales	f__Desulfallaceae	g__unclassified_Desulfallaceae_genus	s__unclassified_Desulfallaceae_species	159	127923211	6	0,368771	0,519339	0,915655	0,019446	0,019446	0	0	116	0,991561	12455	0,507002	0	0,458228	0,118846	0,542373	#68ad36
n205	mOTU_30278	mOTU_30278	k__Bacteria	p__Bacteroidetes	c__Bacteroidia	o__Bacteroidales	f__Odoribacteraceae	g__Odoribacter	s__Odoribacter_sp._AF15-53	159	128775445	6	0,368771	0,519339	0,915655	0,019446	0,019446	0	0	126	0,991561	12455	0,507002	0	0,286218	0,161477	0,542373	#68ad36
n206	mOTU_30535	mOTU_30535	k__Bacteria	p__Proteobacteria	c__Gammaproteobacteria	o__Moraxellales	f__Moraxellaceae	g__Acinetobacter	s__Acinetobacter_sp._'aerobic_(ED)'	158	119405882	6	0,368526	0,518438	0,805733	0,019307	0,019307	0	0	127	0,992582	12311	0,503763	0	0,351603	0,089722	0,536723	#68ad36
n207	mOTU_30921	mOTU_30921	k__Bacteria	p__Proteobacteria	c__Gammaproteobacteria	o__Alteromonadales	f__Shewanellaceae	g__Shewanella	s__Shewanella_marina	157	115118018	6	0,368281	0,517538	0,902916	0,019196	0,019196	0	0	128	0,991507	12142	0,500587	0	0,221504	0,213286	0,531074	#68ad36
n208	mOTU_30964	mOTU_30964	k__Bacteria	p__Proteobacteria	c__Gammaproteobacteria	o__Alteromonadales	f__Pseudoalteromonadaceae	g__Pseudoalteromonas	s__Pseudoalteromonas_agarivorans	159	128904584	6	0,368771	0,519339	0,915655	0,019446	0,019446	0	0	129	0,991561	12455	0,507002	0	0,449847	0,154091	0,542373	#68ad36
n212	mOTU_31994	mOTU_31994	k__Bacteria	p__Chloroflexi	c__Dehalococcoidia	o__Dehalococcoidales	f__Dehalococcoidaceae	g__Dehalococcoides	s__Dehalococcoides_sp._enrichment_culture_clone_WBC-2_Dhc_01	159	120584057	6	0,368771	0,519339	0,915655	0,019446	0,019446	0	0	125	0,991561	12455	0,507002	0	0,30784	0,169092	0,542373	#68ad36
n213	mOTU_32058	mOTU_32058	k__Bacteria	p__Proteobacteria	c__Gammaproteobacteria	o__Alteromonadales	f__Pseudoalteromonadaceae	g__Pseudoalteromonas	s__Pseudoalteromonas_marina	159	128203641	6	0,368771	0,519339	0,915655	0,019446	0,019446	0	0	130	0,991561	12455	0,507002	0	0,279112	0,227957	0,542373	#68ad36
n214	mOTU_32492	mOTU_32492	k__Bacteria	p__Proteobacteria	c__Gammaproteobacteria	o__Alteromonadales	f__Shewanellaceae	g__Shewanella	s__Shewanella_sp._WXL01	159	129119273	6	0,368771	0,519339	0,915655	0,019446	0,019446	0	0	134	0,991561	12455	0,507002	0	0,22604	0,236639	0,542373	#68ad36
n215	mOTU_33001	mOTU_33001	k__Bacteria	p__Actinobacteria	c__Actinomycetia	o__Micrococcales	f__Microbacteriaceae	g__Cryobacterium	s__Cryobacterium_sp._MDB2-A-1	156	118228152	6	0,368037	0,516637	0,80056	0,019059	0,019059	0	0	135	0,992308	11997	0,497344	0	0,419384	0,075675	0,525424	#68ad36
n216	mOTU_33218	mOTU_33218	k__Bacteria	p__Candidatus_Nomurabacteria	c__unclassified_Candidatus_Nomurabacteria_class	o__unclassified_Candidatus_Nomurabacteria_order	f__unclassified_Candidatus_Nomurabacteria_family	g__unclassified_Candidatus_Nomurabacteria_genus	s__Candidatus_Nomurabacteria_bacterium_GWB1_40_6	159	122715107	6	0,368771	0,519339	0,915655	0,019446	0,019446	0	0	136	0,991561	12455	0,507002	0	0,251938	0,317586	0,542373	#68ad36
n225	mOTU_4288	mOTU_4288	k__Bacteria	p__unclassified_Bacteria_phylum	c__unclassified_Bacteria_class	o__unclassified_Bacteria_order	f__unclassified_Bacteria_family	g__unclassified_Bacteria_genus	s__uncultured_bacterium_253	154	11148137	6	0,36755	0,514835	0,680941	0,018651	0,018651	0	0	137	0,993804	11708	0,489339	0	0,263319	0,122609	0,514124	#68ad36
n228	mOTU_4894	mOTU_4894	k__Bacteria	p__Cyanobacteria	c__unclassified_Cyanobacteria_class	o__Oscillatoriales	f__Microcoleaceae	g__Microcoleus	s__Microcoleus_sp._FACHB-672	159	115673693	6	0,368771	0,519339	0,915655	0,019446	0,019446	0	0	143	0,991561	12455	0,507002	0	0,267354	0,271525	0,542373	#68ad36
n233	mOTU_5189	mOTU_5189	k__Bacteria	p__Proteobacteria	c__Deltaproteobacteria	o__unclassified_Deltaproteobacteria_order	f__unclassified_Deltaproteobacteria_family	g__unclassified_Deltaproteobacteria_genus	s__Deltaproteobacteria_bacterium_RBG_13_65_10	171	122258863	6	0,398994	0,560781	406514283	0,024778	0,024778	0	0	146	0,869969	12645	0,565841	0	0,483115	0,303748	0,610169	#68ad36
n244	mOTU_6329	mOTU_6329	k__Bacteria	p__Cyanobacteria	c__unclassified_Cyanobacteria_class	o__Pseudanabaenales	f__Pseudanabaenaceae	g__Pseudanabaena	s__Pseudanabaena_sp._lw0831	178	128683911	6	0,401012	0,567087	642176181	0,028664	0,028664	0	0	39	0,799848	12600	0,605058	0	0,454506	0,358689	0,649718	#68ad36
n245	mOTU_6404	mOTU_6404	k__Bacteria	p__Firmicutes	c__Clostridia	o__Thermosediminibacterales	f__Tepidanaerobacteraceae	g__Biomaibacter	s__Biomaibacter_acetigenes	158	117173701	6	0,362745	0,511231	0,760958	0,019179	0,019178	0	0	98	0,991857	12302	0,502294	0	0,431526	0,089804	0,536723	#68ad36
n248	mOTU_6826	mOTU_6826	k__Bacteria	p__Planctomycetota	c__Planctomycetia	o__Planctomycetales	f__Planctomycetaceae	g__Planctomyces	s__Planctomyces_sp._SCGC_AG-212-M04	195	140835184	6	0,405999	0,582402	102191256	0,03547	0,03547	0	0	27	0,716204	13547	0,683925	0	0,473367	0,386799	0,745763	#68ad36
n251	mOTU_6918	mOTU_6918	k__Bacteria	p__Proteobacteria	c__Gammaproteobacteria	o__Oceanospirillales	f__Pleioneaceae	g__Aliikangiella	s__Aliikangiella_coralliicola	160	123684466	6	0,395581	0,550571	13089732	0,019897	0,019897	0	0	35	0,984119	12518	0,512587	0	0,382529	0,220372	0,548023	#68ad36
n253	mOTU_7404	mOTU_7404	k__Bacteria	p__Proteobacteria	c__Alphaproteobacteria	o__Sphingomonadales	f__Sphingomonadaceae	g__Sphingomonas	s__Sphingomonas_sp._BT553	154	113736053	6	0,367063	0,514234	0,588444	0,01866	0,01866	0	0	156	0,994483	11716	0,489544	0	0,227929	0,16765	0,514124	#68ad36
n255	mOTU_7567	mOTU_7567	k__Bacteria	p__Firmicutes	c__Clostridia	o__Eubacteriales	f__Peptococcaceae	g__unclassified_Peptococcaceae_genus	s__Peptococcaceae_bacterium	158	117184911	6	0,368526	0,518438	0,882228	0,019325	0,019325	0	0	143	0,991857	12302	0,503875	0	0,240274	0,213002	0,536723	#68ad36
n259	mOTU_8002	mOTU_8002	k__Bacteria	p__Cyanobacteria	c__unclassified_Cyanobacteria_class	o__Nostocales	f__Nostocaceae	g__Nostoc	s__Nostoc_sp._PCC_7524	158	112896599	6	0,368526	0,518438	0,86728	0,019309	0,019309	0	0	163	0,992018	12304	0,503711	0	0,389892	0,087826	0,536723	#68ad36
n260	mOTU_8034	mOTU_8034	k__Bacteria	p__Cyanobacteria	c__unclassified_Cyanobacteria_class	o__Nostocales	f__Aphanizomenonaceae	g__Dolichospermum	s__Dolichospermum_sp._UKL201	157	121682125	6	0,368281	0,517538	0,758018	0,019168	0,019168	0	0	167	0,993059	12161	0,500455	0	0,369043	0,078557	0,531074	#68ad36
n263	mOTU_8285	mOTU_8285	k__Bacteria	p__Nitrospirae	c__Nitrospira	o__Nitrospirales	f__Nitrospiraceae	g__Candidatus_Sulfobium	s__Candidatus_Sulfobium_mesophilum	183	137196631	6	0,402466	0,571592	522683132	0,030601	0,0306	0	0	9	0,786225	13093	0,630542	0	0,434334	0,37417	0,677966	#68ad36
n272	mOTU_8973	mOTU_8973	k__Bacteria	p__unclassified_Bacteria_phylum	c__unclassified_Bacteria_class	o__unclassified_Bacteria_order	f__unclassified_Bacteria_family	g__unclassified_Bacteria_genus	s__Parcubacteria_group_bacterium_GW2011_GWC2_36_17	175	141549184	6	0,400144	0,564384	232559269	0,026376	0,026375	0	0	2	0,867061	13201	0,588981	0	0,409495	0,351899	0,632768	#68ad36
n273	mOTU_9025	mOTU_9025	k__Bacteria	p__Bacteroidetes	c__Cytophagia	o__Cytophagales	f__Cyclobacteriaceae	g__Algoriphagus	s__Algoriphagus_ornithinivorans	150	110559262	6	0,366095	0,510631	0,521168	0,017999	0,017998	0	0	136	0,995168	11121	0,474938	0	0,243667	0,12268	0,491525	#68ad36
n278	mOTU_9337	mOTU_9337	k__Bacteria	p__Candidatus_Vogelbacteria	c__unclassified_Candidatus_Vogelbacteria_class	o__unclassified_Candidatus_Vogelbacteria_order	f__unclassified_Candidatus_Vogelbacteria_family	g__unclassified_Candidatus_Vogelbacteria_genus	s__Candidatus_Vogelbacteria_bacterium_RIFOXYD2_FULL_44_9	170	137384836	6	0,398707	0,55988	150798881	0,024236	0,024236	0	0	166	0,904351	12991	0,564216	0	0,46253	0,277843	0,60452	#68ad36
n279	mOTU_9365	mOTU_9365	k__Bacteria	p__Bacteroidetes	c__Cytophagia	o__Cytophagales	f__Spirosomaceae	g__Emticicia	s__Emticicia_oligotrophica	159	126544475	6	0,368771	0,519339	0,915655	0,019446	0,019446	0	0	60	0,991561	12455	0,507002	0	0,340188	0,227339	0,542373	#68ad36
n281	mOTU_9509	mOTU_9509	k__Bacteria	p__Cyanobacteria	c__unclassified_Cyanobacteria_class	o__Chroococcales	f__Microcystaceae	g__Microcystis	s__Microcystis_viridis	154	116231238	6	0,367063	0,514234	0,60263	0,018571	0,018571	0	0	26	0,994398	11715	0,488543	0	0,360277	0,054966	0,514124	#68ad36
n284	mOTU_9663	mOTU_9663	k__Bacteria	p__Bacteroidetes	c__Flavobacteriia	o__Flavobacteriales	f__Flavobacteriaceae	g__Flavobacterium	s__Flavobacterium_sediminis	159	114557861	6	0,395581	0,54997	1317463	0,019778	0,019778	0	0	156	0,984396	12365	0,509482	0	0,45435	0,179601	0,542373	#68ad36
n286	mOTU_9765	mOTU_9765	k__Bacteria	p__Firmicutes	c__Bacilli	o__Bacillales	f__Paenibacillaceae	g__Chengkuizengella	s__Chengkuizengella_marina	169	137733027	6	0,398421	0,558979	130759401	0,023848	0,023847	0	0	129	0,914835	12987	0,560089	0	0,382023	0,324851	0,59887	#68ad36
n288	mOTU_9852	mOTU_9852	k__Bacteria	p__Proteobacteria	c__Gammaproteobacteria	o__Methylococcales	f__Methylococcaceae	g__Methylomicrobium	s__Methylomicrobium_album	159	123707349	6	0,368771	0,519339	0,915655	0,019446	0,019446	0	0	1	0,991561	12455	0,507002	0	0,371172	0,15927	0,542373	#68ad36
n289	mOTU_9860	mOTU_9860	k__Bacteria	p__Proteobacteria	c__Gammaproteobacteria	o__Alteromonadales	f__Pseudoalteromonadaceae	g__Pseudoalteromonas	s__Pseudoalteromonas_sp._NBT06-2	158	119868773	6	0,368526	0,518438	0,86794	0,019308	0,019307	0	0	46	0,992018	12304	0,503694	0	0,264713	0,15063	0,536723	#68ad36
n290	mOTU_9881	mOTU_9881	k__Bacteria	p__Firmicutes	c__Tissierellia	o__Tissierellales	f__Thermohalobacteraceae	g__Thermohalobacter	s__Thermohalobacter_berrensis	172	138757256	6	0,399281	0,561682	187997474	0,025082	0,025082	0	0	128	0,888005	13059	0,57387	0	0,38814	0,348995	0,615819	#68ad36
n301	mOTU_36431	mOTU_36431	k__Fungi	p__Basidiomycota	c__Pucciniomycetes	o__Pucciniales	f__Phakopsoraceae	g__Phakopsora	s__Phakopsora_pachyrhizi	180	141267604	6	0,401592	0,568889	358617503	0,028439	0,028439	0	0	168	0,828492	13347	0,611921	0	0,403923	0,378811	0,661017	#68ad36
n303	mOTU_36552	mOTU_36552	k__Fungi	p__Ascomycota	c__Orbiliomycetes	o__Orbiliales	f__Orbiliaceae	g__Dactylella	s__Dactylella_sp._'varietas'	159	134058584	6	0,368771	0,519339	0,915655	0,019446	0,019446	0	0	7	0,991561	12455	0,507002	0	0,246761	0,262692	0,542373	#68ad36
n305	mOTU_36674	mOTU_36674	k__Fungi	p__Ascomycota	c__Orbiliomycetes	o__Orbiliales	f__Orbiliaceae	g__Arthrobotrys	s__Arthrobotrys_microscaphoides	159	1353837	6	0,368771	0,519339	0,915655	0,019446	0,019446	0	0	110	0,991561	12455	0,507002	0	0,346008	0,159112	0,542373	#68ad36
n312	mOTU_37794	mOTU_37794	k__Viruses	p__Uroviricota	c__Caudoviricetes	o__unclassified_Caudoviricetes_order	f__Kyanoviridae	g__Pontusvirus	s__Pontusvirus_syn19	159	114828615	6	0,395581	0,54997	13075824	0,019791	0,019791	0	0	102	0,984157	12362	0,509605	0	0,473266	0,179763	0,542373	#68ad36
n316	mOTU_38396	mOTU_38396	k__Viruses	p__Nucleocytoviricota	c__Pokkesviricetes	o__Chitovirales	f__Poxviridae	g__Orthopoxvirus	s__Raccoonpox_virus	169	134963456	6	0,398421	0,558979	173721694	0,023806	0,023806	0	0	112	0,9092	12907	0,558731	0	0,3575	0,36132	0,59887	#68ad36
n317	mOTU_38463	mOTU_38463	k__Viruses	p__Uroviricota	c__Caudoviricetes	o__unclassified_Caudoviricetes_order	f__unclassified_Caudoviricetes_family	g__Hautrevirus	s__Hautrevirus_hau3	159	122211881	6	0,368771	0,519339	0,915655	0,019446	0,019446	0	0	56	0,991561	12455	0,507002	0	0,267573	0,303189	0,542373	#68ad36
n319	mOTU_38753	mOTU_38753	k__Viruses	p__unclassified_Viruses_phylum	c__Naldaviricetes	o__Lefavirales	f__Baculoviridae	g__Alphabaculovirus	s__Lambdina_fiscellaria_nucleopolyhedrovirus	154	115327263	6	0,367063	0,514234	0,570661	0,018632	0,018631	0	0	137	0,994737	11719	0,489243	0	0,273248	0,105476	0,514124	#68ad36
n321	mOTU_39049	mOTU_39049	k__Viruses	p__Uroviricota	c__Caudoviricetes	o__unclassified_Caudoviricetes_order	f__unclassified_Caudoviricetes_family	g__Lambdavirus	s__Enterobacteria_phage_32deltatox	161	134333699	6	0,396146	0,551772	32978334	0,020324	0,020324	0	0	163	0,974146	12547	0,517519	0	0,4135	0,216681	0,553672	#68ad36
n322	mOTU_39243	mOTU_39243	k__Viruses	p__Uroviricota	c__Caudoviricetes	o__unclassified_Caudoviricetes_order	f__unclassified_Caudoviricetes_family	g__Phapecoctavirus	s__Escherichia_phage_BI-EHEC	159	129262486	6	0,368771	0,519339	0,915655	0,019446	0,019446	0	0	114	0,991561	12455	0,507002	0	0,3036	0,143869	0,542373	#68ad36
n325	mOTU_39954	mOTU_39954	k__Viruses	p__Uroviricota	c__Caudoviricetes	o__unclassified_Caudoviricetes_order	f__unclassified_Caudoviricetes_family	g__Alexandravirus	s__Erwinia_phage_pEa_SNUABM_30	156	114741812	6	0,367793	0,516336	0,702679	0,018968	0,018968	0	0	59	0,993466	12011	0,496456	0	0,328121	0,080154	0,525424	#68ad36
n326	mOTU_40045	mOTU_40045	k__Viruses	p__Peploviricota	c__Herviviricetes	o__Herpesvirales	f__Herpesviridae	g__Varicellovirus	s__Equid_alphaherpesvirus_9	154	113098258	6	0,367063	0,514234	0,586389	0,018699	0,018698	0	0	109	0,994568	11717	0,489977	0	0,290651	0,096243	0,514124	#68ad36
n327	mOTU_40180	mOTU_40180	k__Viruses	p__unclassified_Viruses_phylum	c__unclassified_Viruses_class	o__unclassified_Viruses_order	f__unclassified_Viruses_family	g__unclassified_Viruses_genus	s__virus_sp._ctdtS1	159	135633277	6	0,368771	0,519339	0,915655	0,019446	0,019446	0	0	167	0,991561	12455	0,507002	0	0,282493	0,286864	0,542373	#68ad36
n328	mOTU_40196	mOTU_40196	k__Viruses	p__Uroviricota	c__Caudoviricetes	o__unclassified_Caudoviricetes_order	f__unclassified_Caudoviricetes_family	g__Cheoctovirus	s__Cheoctovirus_nivrat	158	121356821	6	0,368526	0,518438	0,805733	0,019307	0,019307	0	0	41	0,992582	12311	0,503763	0	0,250454	0,172524	0,536723	#68ad36
n330	mOTU_40518	mOTU_40518	k__Viruses	p__Uroviricota	c__Caudoviricetes	o__unclassified_Caudoviricetes_order	f__Siphoviridae	g__unclassified_Siphoviridae_genus	s__Siphoviridae_sp._ctC4e1	159	135756448	6	0,368771	0,519339	0,915655	0,019446	0,019446	0	0	118	0,991561	12455	0,507002	0	0,396775	0,194824	0,542373	#68ad36
n331	mOTU_40563	mOTU_40563	k__Viruses	p__Uroviricota	c__Caudoviricetes	o__unclassified_Caudoviricetes_order	f__unclassified_Caudoviricetes_family	g__Fromanvirus	s__Mycobacterium_phage_Chy5	159	133989901	6	0,368771	0,519339	0,915655	0,019446	0,019446	0	0	5	0,991561	12455	0,507002	0	0,374131	0,103432	0,542373	#68ad36
n332	mOTU_40642	mOTU_40642	k__Viruses	p__Uroviricota	c__Caudoviricetes	o__unclassified_Caudoviricetes_order	f__unclassified_Caudoviricetes_family	g__Manhattanvirus	s__Arthrobacter_phage_Reedo	159	127450925	6	0,368771	0,519339	0,915655	0,019446	0,019446	0	0	40	0,991561	12455	0,507002	0	0,376005	0,189562	0,542373	#68ad36
n334	mOTU_40936	mOTU_40936	k__Viruses	p__Uroviricota	c__Caudoviricetes	o__unclassified_Caudoviricetes_order	f__unclassified_Caudoviricetes_family	g__Felixounavirus	s__Escherichia_phage_Barry	159	127919239	6	0,368771	0,519339	0,915655	0,019446	0,019446	0	0	94	0,991561	12455	0,507002	0	0,254988	0,19569	0,542373	#68ad36
n335	mOTU_41548	mOTU_41548	k__Viruses	p__Uroviricota	c__Caudoviricetes	o__unclassified_Caudoviricetes_order	f__unclassified_Caudoviricetes_family	g__Fromanvirus	s__Mycobacterium_phage_Maroc7	159	12180765	6	0,368771	0,519339	0,915655	0,019446	0,019446	0	0	86	0,991561	12455	0,507002	0	0,360035	0,209992	0,542373	#68ad36
n336	mOTU_43124	mOTU_43124	k__Viruses	p__Uroviricota	c__Caudoviricetes	o__unclassified_Caudoviricetes_order	f__unclassified_Caudoviricetes_family	g__Microwolfvirus	s__Microwolfvirus_soildragon	159	122769006	6	0,368771	0,519339	0,915655	0,019446	0,019446	0	0	115	0,991561	12455	0,507002	0	0,282054	0,25482	0,542373	#68ad36
n0	mOTU_1735	mOTU_1735	k__Archaea	p__Euryarchaeota	c__unclassified_Euryarchaeota_class	o__unclassified_Euryarchaeota_order	f__unclassified_Euryarchaeota_family	g__unclassified_Euryarchaeota_genus	s__uncultured_marine_group_II/III_euryarchaeote_KM3_63_E12	170	124619043	7	0,326663	0,510802	0,331974	0,069236	0,069236	0	1	152	0,99631	14312	0,756322	0	0,769304	0,924138	0,60452	#d27cce
n2	mOTU_1899	mOTU_1899	k__Archaea	p__Thaumarchaeota	c__unclassified_Thaumarchaeota_class	o__Nitrosopumilales	f__unclassified_Nitrosopumilales_family	g__unclassified_Nitrosopumilales_genus	s__uncultured_marine_crenarchaeote_HF4000_ANIW141N1	176	147199752	7	0,32782	0,516208	0,459493	0,07166	0,07166	0	1	158	0,995195	15326	0,783133	0	0,596167	0,862377	0,638418	#d27cce
n4	mOTU_2334	mOTU_2334	k__Archaea	p__Thaumarchaeota	c__unclassified_Thaumarchaeota_class	o__unclassified_Thaumarchaeota_order	f__unclassified_Thaumarchaeota_family	g__unclassified_Thaumarchaeota_genus	s__uncultured_marine_thaumarchaeote_KM3_86_G02	176	134927896	7	0,32782	0,516208	0,459493	0,07166	0,07166	0	1	154	0,995195	15326	0,783133	0	0,609416	0,968778	0,638418	#d27cce
n5	mOTU_4	mOTU_4	k__Archaea	p__Thaumarchaeota	c__unclassified_Thaumarchaeota_class	o__unclassified_Thaumarchaeota_order	f__unclassified_Thaumarchaeota_family	g__unclassified_Thaumarchaeota_genus	s__Thaumarchaeota_archaeon	186	146251472	6	0,401302	0,573093	1351550769	0,073352	0,073352	0	1	149	0,906132	15590	0,821537	0	0,590486	0,729615	0,694915	#d27cce
n9	mOTU_10096	mOTU_10096	k__Bacteria	p__Firmicutes	c__Clostridia	o__Eubacteriales	f__Peptococcaceae	g__Desulfofalx	s__Desulfofalx_alkaliphila	223	168049999	6	0,414488	0,607628	2402343494	0,078357	0,078357	0	1	45	0,687755	17024	0,945165	0	0,546395	0,654318	0,903955	#d27cce
n10	mOTU_10145	mOTU_10145	k__Bacteria	p__Firmicutes	c__Tissierellia	o__unclassified_Tissierellia_order	f__unclassified_Tissierellia_family	g__Sedimentibacter	s__Sedimentibacter_sp._zth1	181	147869076	7	0,346658	0,546838	66090362	0,072698	0,072698	0	1	67	0,954512	15549	0,803423	0	0,707161	0,666851	0,666667	#d27cce
n11	mOTU_10155	mOTU_10155	k__Bacteria	p__Cyanobacteria	c__unclassified_Cyanobacteria_class	o__Nostocales	f__Scytonemataceae	g__Brasilonema	s__Brasilonema_sennae	175	135529821	7	0,327627	0,515307	0,315734	0,071308	0,071308	0	1	58	0,996585	15173	0,779334	0	0,752859	0,718964	0,632768	#d27cce
n12	mOTU_10322	mOTU_10322	k__Bacteria	p__Candidatus_Uhrbacteria	c__unclassified_Candidatus_Uhrbacteria_class	o__unclassified_Candidatus_Uhrbacteria_order	f__unclassified_Candidatus_Uhrbacteria_family	g__unclassified_Candidatus_Uhrbacteria_genus	s__Candidatus_Uhrbacteria_bacterium_GW2011_GWC2_53_7	186	141522724	6	0,401302	0,573093	755409612	0,073368	0,073368	0	1	164	0,906364	15594	0,821807	0	0,568141	0,747788	0,694915	#d27cce
n15	mOTU_10606	mOTU_10606	k__Bacteria	p__Proteobacteria	c__Alphaproteobacteria	o__Sphingomonadales	f__Sphingomonadaceae	g__Sphingomonas	s__Sphingomonas_sp._PAMC_26621	177	143730142	7	0,345149	0,542334	12066817	0,071928	0,071928	0	1	78	0,98838	15395	0,78784	0	0,717722	0,71186	0,644068	#d27cce
n16	mOTU_10646	mOTU_10646	k__Bacteria	p__Proteobacteria	c__Betaproteobacteria	o__Burkholderiales	f__Comamonadaceae	g__Limnohabitans	s__Limnohabitans_sp._2KL-51	176	133829948	7	0,32782	0,516208	0,459493	0,07166	0,07166	0	1	23	0,995195	15326	0,783133	0	0,548164	0,889214	0,638418	#d27cce
n17	mOTU_10743	mOTU_10743	k__Bacteria	p__Bacteroidetes	c__Cytophagia	o__Cytophagales	f__Spirosomaceae	g__Fibrella	s__Fibrella_aquatilis	176	141462734	7	0,32782	0,516208	0,459493	0,07166	0,07166	0	1	165	0,995195	15326	0,783133	0	0,779259	0,842502	0,638418	#d27cce
n18	mOTU_10794	mOTU_10794	k__Bacteria	p__Chloroflexi	c__unclassified_Chloroflexi_class	o__unclassified_Chloroflexi_order	f__unclassified_Chloroflexi_family	g__unclassified_Chloroflexi_genus	s__Chloroflexi_bacterium_RBG_16_58_8	176	138396066	7	0,32782	0,516208	0,459493	0,07166	0,07166	0	1	4	0,995195	15326	0,783133	0	0,743489	0,800449	0,638418	#d27cce
n21	mOTU_11188	mOTU_11188	k__Bacteria	p__unclassified_Bacteria_phylum	c__unclassified_Bacteria_class	o__unclassified_Bacteria_order	f__unclassified_Bacteria_family	g__unclassified_Bacteria_genus	s__Bacteroidetes/Chlorobi_group_bacterium_MS-B_bin-24	176	15150853	7	0,32782	0,516208	0,459493	0,07166	0,07166	0	1	18	0,995195	15326	0,783133	0	0,772691	0,755615	0,638418	#d27cce
n25	mOTU_11448	mOTU_11448	k__Bacteria	p__Bacteroidetes	c__unclassified_Bacteroidetes_class	o__unclassified_Bacteroidetes_order	f__unclassified_Bacteroidetes_family	g__unclassified_Bacteroidetes_genus	s__Bacteroidetes_bacterium_ADurb.Bin302	186	146401837	6	0,401302	0,573093	743976134	0,073572	0,073572	0	1	3	0,913804	15722	0,822114	0	0,621017	0,708075	0,694915	#d27cce
n26	mOTU_11451	mOTU_11451	k__Bacteria	p__Thermotogae	c__Thermotogae	o__Thermotogales	f__Thermotogaceae	g__Thermotoga	s__Thermotoga_maritima	176	150327621	7	0,32782	0,516208	0,459493	0,07166	0,07166	0	1	121	0,995195	15326	0,783133	0	0,759056	0,738843	0,638418	#d27cce
n27	mOTU_11483	mOTU_11483	k__Bacteria	p__Bacteroidetes	c__Cytophagia	o__Cytophagales	f__Hymenobacteraceae	g__Hymenobacter	s__Hymenobacter_terricola	176	131649811	7	0,32782	0,516208	0,459493	0,07166	0,07166	0	1	8	0,995195	15326	0,783133	0	0,608812	0,911228	0,638418	#d27cce
n29	mOTU_11784	mOTU_11784	k__Bacteria	p__unclassified_Bacteria_phylum	c__unclassified_Bacteria_class	o__unclassified_Bacteria_order	f__unclassified_Bacteria_family	g__unclassified_Bacteria_genus	s__bacterium_CG06_land_8_20_14_3_00_33_50	213	157669071	6	0,411416	0,598619	2738738389	0,075729	0,075729	0	1	83	0,705023	15918	0,907338	0	0,602931	0,612684	0,847458	#d27cce
n31	mOTU_11920	mOTU_11920	k__Bacteria	p__Proteobacteria	c__Gammaproteobacteria	o__Oceanospirillales	f__Oceanospirillaceae	g__Oceanospirillum	s__Oceanospirillum_beijerinckii	176	152603014	7	0,32782	0,516208	0,459493	0,07166	0,07166	0	1	16	0,995195	15326	0,783133	0	0,740093	0,748192	0,638418	#d27cce
n33	mOTU_12091	mOTU_12091	k__Bacteria	p__Firmicutes	c__Bacilli	o__Bacillales	f__Bacillaceae	g__Massilibacterium	s__Massilibacterium_senegalense	176	142800117	7	0,32782	0,516208	0,459493	0,07166	0,07166	0	1	10	0,995195	15326	0,783133	0	0,780179	0,819463	0,638418	#d27cce
n36	mOTU_12410	mOTU_12410	k__Bacteria	p__Proteobacteria	c__Alphaproteobacteria	o__Hyphomicrobiales	f__Phyllobacteriaceae	g__Mesorhizobium	s__Mesorhizobium_sp._WSM3860	173	130553591	7	0,327241	0,513505	0,206124	0,070503	0,070504	0	1	53	0,997715	14844	0,770113	0	0,798873	0,77398	0,621469	#d27cce
n37	mOTU_12504	mOTU_12504	k__Bacteria	p__Proteobacteria	c__Betaproteobacteria	o__Burkholderiales	f__Alcaligenaceae	g__Sheuella	s__Sheuella_amnicola	176	129552088	7	0,32782	0,516208	0,459493	0,07166	0,07166	0	1	6	0,995195	15326	0,783133	0	0,779852	0,797203	0,638418	#d27cce
n38	mOTU_12692	mOTU_12692	k__Bacteria	p__unclassified_Bacteria_phylum	c__unclassified_Bacteria_class	o__unclassified_Bacteria_order	f__unclassified_Bacteria_family	g__unclassified_Bacteria_genus	s__bacterium_CG10_49_38	233	177693992	6	0,417607	0,616637	3378263639	0,079887	0,079887	0	1	64	0,65569	17722	0,978371	0	0,580958	0,611314	0,960452	#d27cce
n40	mOTU_12790	mOTU_12790	k__Bacteria	p__Firmicutes	c__Clostridia	o__Eubacteriales	f__Peptococcaceae	g__Desulfonispora	s__Desulfonispora_thiosulfatigenes	176	152884733	7	0,32782	0,516208	0,459493	0,07166	0,07166	0	1	11	0,995195	15326	0,783133	0	0,740342	0,89313	0,638418	#d27cce
n45	mOTU_13433	mOTU_13433	k__Bacteria	p__Bacteroidetes	c__Flavobacteriia	o__Flavobacteriales	f__Flavobacteriaceae	g__Flavobacterium	s__Flavobacterium_lacus	176	146883172	7	0,32782	0,516208	0,459493	0,07166	0,07166	0	1	12	0,995195	15326	0,783133	0	0,686158	0,905236	0,638418	#d27cce
n46	mOTU_13489	mOTU_13489	k__Bacteria	p__unclassified_Bacteria_phylum	c__unclassified_Bacteria_class	o__unclassified_Bacteria_order	f__unclassified_Bacteria_family	g__unclassified_Bacteria_genus	s__bacterium_(Candidatus_Torokbacteria)_CG_4_10_14_0_2_um_filter_35_8	186	1548471	7	0,347962	0,551643	16238956	0,073487	0,073487	0	1	157	0,911479	15682	0,821329	0	0,648067	0,672078	0,694915	#d27cce
n47	mOTU_13613	mOTU_13613	k__Bacteria	p__Bacteroidetes	c__Flavobacteriia	o__Flavobacteriales	f__Flavobacteriaceae	g__Croceivirga	s__Croceivirga_radicis	176	144141901	7	0,32782	0,516208	0,459493	0,07166	0,07166	0	1	17	0,995195	15326	0,783133	0	0,555201	0,909037	0,638418	#d27cce
n48	mOTU_13683	mOTU_13683	k__Bacteria	p__Chloroflexi	c__Dehalococcoidia	o__unclassified_Dehalococcoidia_order	f__unclassified_Dehalococcoidia_family	g__Dehalogenimonas	s__Dehalogenimonas_lykanthroporepellens	168	123655765	7	0,343866	0,535127	49206605	0,06772	0,06772	0	1	95	0,961933	13494	0,747873	0	0,530122	0,804296	0,59322	#d27cce
n49	mOTU_13684	mOTU_13684	k__Bacteria	p__Firmicutes	c__Clostridia	o__Eubacteriales	f__Peptococcaceae	g__Dehalobacterium	s__Dehalobacterium_formicoaceticum	177	151356487	7	0,345149	0,542334	12066817	0,071928	0,071928	0	1	13	0,98838	15395	0,78784	0	0,558365	0,850993	0,644068	#d27cce
n51	mOTU_13759	mOTU_13759	k__Bacteria	p__Candidatus_Roizmanbacteria	c__unclassified_Candidatus_Roizmanbacteria_class	o__unclassified_Candidatus_Roizmanbacteria_order	f__unclassified_Candidatus_Roizmanbacteria_family	g__unclassified_Candidatus_Roizmanbacteria_genus	s__Candidatus_Roizmanbacteria_bacterium_RIFCSPHIGHO2_12_FULL_38_13	181	137424126	6	0,399856	0,568589	699112162	0,071965	0,071966	0	1	16	0,927256	15105	0,801117	0	0,669054	0,65481	0,666667	#d27cce
n54	mOTU_13909	mOTU_13909	k__Bacteria	p__Firmicutes	c__Negativicutes	o__Selenomonadales	f__Sporomusaceae	g__Sporomusa	s__Sporomusa_ovata	176	141511954	7	0,32782	0,516208	0,459493	0,07166	0,07166	0	1	14	0,995195	15326	0,783133	0	0,578474	0,943592	0,638418	#d27cce
n56	mOTU_14167	mOTU_14167	k__Bacteria	p__Chloroflexi	c__unclassified_Chloroflexi_class	o__unclassified_Chloroflexi_order	f__unclassified_Chloroflexi_family	g__unclassified_Chloroflexi_genus	s__Chloroflexi_bacterium_RBG_13_56_8b	183	14113099	7	0,347309	0,54894	109804176	0,072877	0,072877	0	1	15	0,930763	15500	0,810887	0	0,639468	0,712376	0,677966	#d27cce
n57	mOTU_14248	mOTU_14248	k__Bacteria	p__Proteobacteria	c__Gammaproteobacteria	o__Cellvibrionales	f__Spongiibacteraceae	g__Spongiibacter	s__Spongiibacter_marinus	177	152497833	7	0,345149	0,542334	12066817	0,071928	0,071928	0	1	17	0,98838	15395	0,78784	0	0,702354	0,760018	0,644068	#d27cce
n58	mOTU_14258	mOTU_14258	k__Bacteria	p__Candidatus_Wolfebacteria	c__unclassified_Candidatus_Wolfebacteria_class	o__unclassified_Candidatus_Wolfebacteria_order	f__unclassified_Candidatus_Wolfebacteria_family	g__unclassified_Candidatus_Wolfebacteria_genus	s__Candidatus_Wolfebacteria_bacterium_RIFCSPLOWO2_01_FULL_47_17b	176	145308812	7	0,32782	0,516208	0,459493	0,07166	0,07166	0	1	19	0,995195	15326	0,783133	0	0,744314	0,825436	0,638418	#d27cce
n60	mOTU_14309	mOTU_14309	k__Bacteria	p__Planctomycetota	c__unclassified_Planctomycetota_class	o__unclassified_Planctomycetota_order	f__unclassified_Planctomycetota_family	g__unclassified_Planctomycetota_genus	s__Planctomycetes_bacterium_RBG_13_46_10	176	144172896	7	0,32782	0,516208	0,459493	0,07166	0,07166	0	1	18	0,995195	15326	0,783133	0	0,745789	0,913938	0,638418	#d27cce
n62	mOTU_14555	mOTU_14555	k__Bacteria	p__Bacteroidetes	c__Flavobacteriia	o__Flavobacteriales	f__Flavobacteriaceae	g__Spongiivirga	s__Spongiivirga_citrea	177	143693694	7	0,345149	0,542334	12066817	0,071928	0,071928	0	1	48	0,98838	15395	0,78784	0	0,62408	0,818125	0,644068	#d27cce
n65	mOTU_14765	mOTU_14765	k__Bacteria	p__Chloroflexi	c__unclassified_Chloroflexi_class	o__unclassified_Chloroflexi_order	f__unclassified_Chloroflexi_family	g__unclassified_Chloroflexi_genus	s__Chloroflexi_bacterium_13_1_40CM_4_69_19	176	138942529	7	0,32782	0,516208	0,459493	0,07166	0,07166	0	1	19	0,995195	15326	0,783133	0	0,678446	0,948135	0,638418	#d27cce
n68	mOTU_14928	mOTU_14928	k__Bacteria	p__Proteobacteria	c__Deltaproteobacteria	o__Desulfuromonadales	f__Geobacteraceae	g__Geomonas	s__Geomonas_ferrireducens	176	135547321	7	0,32782	0,516208	0,459493	0,07166	0,07166	0	1	88	0,995195	15326	0,783133	0	0,616148	0,863898	0,638418	#d27cce
n69	mOTU_15053	mOTU_15053	k__Bacteria	p__Proteobacteria	c__Alphaproteobacteria	o__Sphingomonadales	f__Sphingomonadaceae	g__Sphingomonas	s__Sphingomonas_sp._CCH9-F2	176	136831029	7	0,32782	0,516208	0,459493	0,07166	0,07166	0	1	111	0,995195	15326	0,783133	0	0,653108	0,851551	0,638418	#d27cce
n71	mOTU_15193	mOTU_15193	k__Bacteria	p__Deferribacteres	c__Deferribacteres	o__Deferribacterales	f__Geovibrionaceae	g__Limisalsivibrio	s__Limisalsivibrio_acetivorans	177	13609674	7	0,343866	0,540532	13108979	0,071857	0,071858	0	1	106	0,986454	15365	0,787041	0	0,548143	0,826713	0,644068	#d27cce
n76	mOTU_15605	mOTU_15605	k__Bacteria	p__Proteobacteria	c__Gammaproteobacteria	o__unclassified_Gammaproteobacteria_order	f__unclassified_Gammaproteobacteria_family	g__unclassified_Gammaproteobacteria_genus	s__Gammaproteobacteria_bacterium_RIFCSPHIGHO2_02_FULL_42_13	176	137640378	7	0,32782	0,516208	0,459493	0,07166	0,07166	0	1	20	0,995195	15326	0,783133	0	0,733724	0,86918	0,638418	#d27cce
n77	mOTU_15619	mOTU_15619	k__Bacteria	p__Candidatus_Ryanbacteria	c__unclassified_Candidatus_Ryanbacteria_class	o__unclassified_Candidatus_Ryanbacteria_order	f__unclassified_Candidatus_Ryanbacteria_family	g__unclassified_Candidatus_Ryanbacteria_genus	s__Candidatus_Ryanbacteria_bacterium_RIFCSPHIGHO2_01_FULL_44_130	177	150975743	7	0,345149	0,542334	12066817	0,071928	0,071928	0	1	23	0,98838	15395	0,78784	0	0,719026	0,740843	0,644068	#d27cce
n78	mOTU_15891	mOTU_15891	k__Bacteria	p__Proteobacteria	c__Alphaproteobacteria	o__Hyphomicrobiales	f__Phyllobacteriaceae	g__Lentilitoribacter	s__Lentilitoribacter_sp._Alg239-R112	171	129412553	7	0,326855	0,511703	0,387747	0,069557	0,069557	0	1	133	0,995734	14473	0,758902	0	0,742599	0,956117	0,610169	#d27cce
n79	mOTU_16112	mOTU_16112	k__Bacteria	p__Verrucomicrobia	c__Verrucomicrobiae	o__Verrucomicrobiales	f__Akkermansiaceae	g__Akkermansia	s__Akkermansia_glycaniphila	176	149286413	7	0,32782	0,516208	0,459493	0,07166	0,07166	0	1	142	0,995195	15326	0,783133	0	0,630246	0,912792	0,638418	#d27cce
n80	mOTU_16326	mOTU_16326	k__Bacteria	p__Proteobacteria	c__Alphaproteobacteria	o__Sphingomonadales	f__Sphingomonadaceae	g__Sphingomonas	s__Sphingomonas_sp._PAMC26645	176	135039964	7	0,344935	0,541433	11912211	0,071537	0,071537	0	1	63	0,988636	15225	0,783627	0	0,588255	0,835395	0,638418	#d27cce
n85	mOTU_16882	mOTU_16882	k__Bacteria	p__Bacteroidetes	c__Cytophagia	o__Cytophagales	f__Hymenobacteraceae	g__Hymenobacter	s__Hymenobacter_sediminis	174	125617092	7	0,327434	0,514406	0,343681	0,070892	0,070892	0	1	96	0,996346	14996	0,774784	0	0,798838	0,795663	0,627119	#d27cce
n86	mOTU_16915	mOTU_16915	k__Bacteria	p__Proteobacteria	c__Betaproteobacteria	o__Burkholderiales	f__Comamonadaceae	g__Limnohabitans	s__Limnohabitans_sp._MMS-10A-178	171	126289669	7	0,326855	0,511703	0,296268	0,069626	0,069626	0	1	131	0,996766	14488	0,760085	0	0,668563	0,984302	0,610169	#d27cce
n87	mOTU_17226	mOTU_17226	k__Bacteria	p__Proteobacteria	c__Gammaproteobacteria	o__Arenicellales	f__Arenicellaceae	g__Arenicella	s__Arenicella_xantha	176	136027447	7	0,32782	0,516208	0,459493	0,07166	0,07166	0	1	29	0,995195	15326	0,783133	0	0,689865	0,832422	0,638418	#d27cce
n91	mOTU_17343	mOTU_17343	k__Bacteria	p__Proteobacteria	c__Gammaproteobacteria	o__Thiotrichales	f__unclassified_Thiotrichales_family	g__unclassified_Thiotrichales_genus	s__Thiotrichales_bacterium_16-46-22	217	16810145	6	0,412639	0,602222	2813757169	0,077849	0,077849	0	1	45	0,71851	16839	0,926481	0	0,564224	0,66038	0,870057	#d27cce
n94	mOTU_17419	mOTU_17419	k__Bacteria	p__Proteobacteria	c__Gammaproteobacteria	o__Enterobacterales	f__Enterobacteriaceae	g__Candidatus_Schneideria	s__Candidatus_Schneideria_nysicola	183	149859115	7	0,347309	0,54894	97526502	0,073029	0,07303	0	1	30	0,937249	15608	0,810681	0	0,561517	0,77236	0,677966	#d27cce
n96	mOTU_17553	mOTU_17553	k__Bacteria	p__Chloroflexi	c__unclassified_Chloroflexi_class	o__unclassified_Chloroflexi_order	f__unclassified_Chloroflexi_family	g__unclassified_Chloroflexi_genus	s__Chloroflexi_bacterium_13_1_40CM_3_70_6	176	140695513	7	0,32782	0,516208	0,459493	0,07166	0,07166	0	1	28	0,995195	15326	0,783133	0	0,595734	0,929817	0,638418	#d27cce
n98	mOTU_17643	mOTU_17643	k__Bacteria	p__Proteobacteria	c__Oligoflexia	o__Silvanigrellales	f__Silvanigrellaceae	g__Silvanigrella	s__Silvanigrella_aquatica	176	142328056	7	0,32782	0,516208	0,459493	0,07166	0,07166	0	1	36	0,995195	15326	0,783133	0	0,650877	0,918264	0,638418	#d27cce
n104	mOTU_18259	mOTU_18259	k__Bacteria	p__Firmicutes	c__Bacilli	o__Bacillales	f__Paenibacillaceae	g__Paenibacillus	s__Paenibacillus_sp._JGP012	185	147483247	7	0,347744	0,550742	128320026	0,073389	0,073389	0	1	79	0,921387	15682	0,818274	0	0,66551	0,677173	0,689266	#d27cce
n106	mOTU_18829	mOTU_18829	k__Bacteria	p__Proteobacteria	c__Gammaproteobacteria	o__Vibrionales	f__Vibrionaceae	g__Vibrio	s__Vibrio_jasicida	214	163422213	6	0,409594	0,598318	1458874521	0,077403	0,077403	0	1	74	0,731605	16674	0,916057	0	0,580049	0,652083	0,853107	#d27cce
n110	mOTU_19057	mOTU_19057	k__Bacteria	p__Proteobacteria	c__Betaproteobacteria	o__Burkholderiales	f__Oxalobacteraceae	g__Herbaspirillum	s__Herbaspirillum_lusitanum	176	136581217	7	0,32782	0,516208	0,459493	0,07166	0,07166	0	1	108	0,995195	15326	0,783133	0	0,713925	0,864398	0,638418	#d27cce
n111	mOTU_19063	mOTU_19063	k__Bacteria	p__Tenericutes	c__Mollicutes	o__Mycoplasmatales	f__Mycoplasmataceae	g__Mesomycoplasma	s__Mesomycoplasma_neurolyticum	205	154825959	7	0,352157	0,56876	84734715	0,076092	0,076092	0	1	155	0,777092	16249	0,884987	0	0,56076	0,683428	0,80226	#d27cce
n114	mOTU_19411	mOTU_19411	k__Bacteria	p__Proteobacteria	c__Alphaproteobacteria	o__Hyphomicrobiales	f__Phyllobacteriaceae	g__Mesorhizobium	s__Mesorhizobium_sp._B2-6-5	176	146040674	7	0,32782	0,516208	0,459493	0,07166	0,07166	0	1	43	0,995195	15326	0,783133	0	0,76231	0,833391	0,638418	#d27cce
n116	mOTU_19465	mOTU_19465	k__Bacteria	p__Bacteroidetes	c__Sphingobacteriia	o__Sphingobacteriales	f__Sphingobacteriaceae	g__Mucilaginibacter	s__Mucilaginibacter_glaciei	154	111803554	7	0,323615	0,496388	0,190167	0,062711	0,062711	0	1	0	0,997369	11750	0,684357	0	0,690342	0,998741	0,514124	#d27cce
n117	mOTU_19859	mOTU_19859	k__Bacteria	p__Candidatus_Woesebacteria	c__unclassified_Candidatus_Woesebacteria_class	o__unclassified_Candidatus_Woesebacteria_order	f__unclassified_Candidatus_Woesebacteria_family	g__unclassified_Candidatus_Woesebacteria_genus	s__Candidatus_Woesebacteria_bacterium_RBG_19FT_COMBO_37_29	177	137717723	7	0,345149	0,542334	12066817	0,071928	0,071928	0	1	47	0,98838	15395	0,78784	0	0,661212	0,799069	0,644068	#d27cce
n118	mOTU_19915	mOTU_19915	k__Bacteria	p__Proteobacteria	c__Betaproteobacteria	o__Burkholderiales	f__Burkholderiaceae	g__Paraburkholderia	s__Paraburkholderia_sp._Ac-20342	176	135746601	7	0,32782	0,516208	0,459493	0,07166	0,07166	0	1	24	0,995195	15326	0,783133	0	0,76202	0,808995	0,638418	#d27cce
n119	mOTU_19947	mOTU_19947	k__Bacteria	p__Proteobacteria	c__Gammaproteobacteria	o__Thiotrichales	f__Piscirickettsiaceae	g__Thiomicrorhabdus	s__Thiomicrorhabdus_immobilis	174	129098141	7	0,327434	0,514406	0,379852	0,07088	0,07088	0	1	68	0,995947	14990	0,774667	0	0,647517	0,979779	0,627119	#d27cce
n120	mOTU_19988	mOTU_19988	k__Bacteria	p__Proteobacteria	c__Gammaproteobacteria	o__Thiotrichales	f__Piscirickettsiaceae	g__Cycloclasticus	s__Cycloclasticus_zancles	175	135236854	7	0,327627	0,515307	0,385599	0,07128	0,07128	0	1	37	0,995928	15163	0,778983	0	0,786988	0,875396	0,632768	#d27cce
n121	mOTU_20006	mOTU_20006	k__Bacteria	p__Proteobacteria	c__Deltaproteobacteria	o__Desulfovibrionales	f__Desulfovibrionaceae	g__Halodesulfovibrio	s__Halodesulfovibrio_sp._MK-HDV	176	14536899	7	0,32782	0,516208	0,459493	0,07166	0,07166	0	1	48	0,995195	15326	0,783133	0	0,570374	0,898788	0,638418	#d27cce
n123	mOTU_20655	mOTU_20655	k__Bacteria	p__Firmicutes	c__Bacilli	o__Bacillales	f__Paenibacillaceae	g__Paenibacillus	s__Paenibacillus_sp._JDR-2	178	139604162	7	0,34601	0,544136	33932035	0,072067	0,072068	0	1	51	0,978099	15408	0,791207	0	0,557253	0,805845	0,649718	#d27cce
n124	mOTU_20703	mOTU_20703	k__Bacteria	p__Proteobacteria	c__Gammaproteobacteria	o__Alteromonadales	f__Colwelliaceae	g__Litorilituus	s__Litorilituus_sediminis	176	141558387	7	0,32782	0,516208	0,459493	0,07166	0,07166	0	1	49	0,995195	15326	0,783133	0	0,665706	0,900929	0,638418	#d27cce
n125	mOTU_20720	mOTU_20720	k__Bacteria	p__unclassified_Bacteria_phylum	c__unclassified_Bacteria_class	o__unclassified_Bacteria_order	f__unclassified_Bacteria_family	g__unclassified_Bacteria_genus	s__Parcubacteria_group_bacterium_Greene0416_39	177	14495437	7	0,345149	0,542334	12066817	0,071928	0,071928	0	1	144	0,98838	15395	0,78784	0	0,733458	0,724336	0,644068	#d27cce
n131	mOTU_21097	mOTU_21097	k__Bacteria	p__Proteobacteria	c__Gammaproteobacteria	o__Enterobacterales	f__Erwiniaceae	g__Erwinia	s__Erwinia_gerundensis	176	146823474	7	0,32782	0,516208	0,459493	0,07166	0,07166	0	1	53	0,995195	15326	0,783133	0	0,563362	0,876825	0,638418	#d27cce
n136	mOTU_21411	mOTU_21411	k__Bacteria	p__Firmicutes	c__Bacilli	o__Bacillales	f__Paenibacillaceae	g__Paenibacillus	s__Paenibacillus_sp._CFBP_13594	176	144763836	7	0,32782	0,516208	0,459493	0,07166	0,07166	0	1	58	0,995195	15326	0,783133	0	0,779603	0,734519	0,638418	#d27cce
n140	mOTU_21520	mOTU_21520	k__Bacteria	p__Proteobacteria	c__Gammaproteobacteria	o__Vibrionales	f__Vibrionaceae	g__Vibrio	s__Vibrio_brasiliensis	170	124533312	7	0,343653	0,536027	1144778	0,069133	0,069133	0	1	63	0,989349	14212	0,757305	0	0,739017	0,679021	0,60452	#d27cce
n141	mOTU_21583	mOTU_21583	k__Bacteria	p__Candidatus_Kerfeldbacteria	c__unclassified_Candidatus_Kerfeldbacteria_class	o__unclassified_Candidatus_Kerfeldbacteria_order	f__unclassified_Candidatus_Kerfeldbacteria_family	g__unclassified_Candidatus_Kerfeldbacteria_genus	s__Candidatus_Kerfeldbacteria_bacterium_CG08_land_8_20_14_0_20_42_7	177	150277994	7	0,345149	0,542334	12066817	0,071928	0,071928	0	1	50	0,98838	15395	0,78784	0	0,686586	0,747015	0,644068	#d27cce
n144	mOTU_21744	mOTU_21744	k__Bacteria	p__Firmicutes	c__Bacilli	o__Bacillales	f__Bacillaceae	g__Alkalihalobacillus	s__Alkalihalobacillus_wakoensis	176	148665964	7	0,32782	0,516208	0,459493	0,07166	0,07166	0	1	68	0,995195	15326	0,783133	0	0,582171	0,879437	0,638418	#d27cce
n146	mOTU_22398	mOTU_22398	k__Bacteria	p__Proteobacteria	c__Deltaproteobacteria	o__unclassified_Deltaproteobacteria_order	f__unclassified_Deltaproteobacteria_family	g__unclassified_Deltaproteobacteria_genus	s__Deltaproteobacteria_bacterium_CG23_combo_of_CG06-09_8_20_14_all_51_20	176	139278585	7	0,32782	0,516208	0,459493	0,07166	0,07166	0	1	71	0,995195	15326	0,783133	0	0,579782	0,919839	0,638418	#d27cce
n148	mOTU_22486	mOTU_22486	k__Bacteria	p__Proteobacteria	c__Gammaproteobacteria	o__Alteromonadales	f__Alteromonadaceae	g__Agarivorans	s__Agarivorans_litoreus	176	145122957	7	0,32782	0,516208	0,459493	0,07166	0,07166	0	1	140	0,995195	15326	0,783133	0	0,684355	0,804142	0,638418	#d27cce
n151	mOTU_22692	mOTU_22692	k__Bacteria	p__Bacteroidetes	c__Flavobacteriia	o__Flavobacteriales	f__Flavobacteriaceae	g__Flavobacterium	s__Flavobacterium_glaciei	176	13631276	7	0,32782	0,516208	0,459493	0,07166	0,07166	0	1	84	0,995195	15326	0,783133	0	0,663717	0,962252	0,638418	#d27cce
n152	mOTU_23177	mOTU_23177	k__Bacteria	p__Firmicutes	c__Bacilli	o__Bacillales	f__Paenibacillaceae	g__Paenibacillus	s__Paenibacillus_pinistramenti	176	143395279	7	0,32782	0,516208	0,459493	0,07166	0,07166	0	1	104	0,995195	15326	0,783133	0	0,755637	0,762819	0,638418	#d27cce
n155	mOTU_24030	mOTU_24030	k__Bacteria	p__Lentisphaerae	c__Lentisphaeria	o__Victivallales	f__unclassified_Victivallales_family	g__unclassified_Victivallales_genus	s__Victivallales_bacterium_CCUG_44730	176	13954901	7	0,32782	0,516208	0,459493	0,07166	0,07166	0	1	78	0,995195	15326	0,783133	0	0,625241	0,956991	0,638418	#d27cce
n156	mOTU_24254	mOTU_24254	k__Bacteria	p__Proteobacteria	c__Gammaproteobacteria	o__Moraxellales	f__Moraxellaceae	g__Psychrobacter	s__Psychrobacter_submarinus	176	139620539	7	0,32782	0,516208	0,459493	0,07166	0,07166	0	1	82	0,995195	15326	0,783133	0	0,703605	0,786603	0,638418	#d27cce
n157	mOTU_24466	mOTU_24466	k__Bacteria	p__Candidatus_Yanofskybacteria	c__unclassified_Candidatus_Yanofskybacteria_class	o__unclassified_Candidatus_Yanofskybacteria_order	f__unclassified_Candidatus_Yanofskybacteria_family	g__unclassified_Candidatus_Yanofskybacteria_genus	s__Candidatus_Yanofskybacteria_bacterium_RIFCSPHIGHO2_01_FULL_41_21	176	137300197	7	0,32782	0,516208	0,459493	0,07166	0,07166	0	1	75	0,995195	15326	0,783133	0	0,761655	0,785114	0,638418	#d27cce
n162	mOTU_2506	mOTU_2506	k__Bacteria	p__Proteobacteria	c__Alphaproteobacteria	o__Sphingomonadales	f__Sphingomonadaceae	g__Sphingomonas	s__Sphingomonas_sp._URHD0057	176	146328379	7	0,32782	0,516208	0,459493	0,07166	0,07166	0	1	138	0,995195	15326	0,783133	0	0,752981	0,876668	0,638418	#d27cce
n163	mOTU_25369	mOTU_25369	k__Bacteria	p__Actinobacteria	c__Actinomycetia	o__Streptomycetales	f__Streptomycetaceae	g__Streptomyces	s__Streptomyces_sp._PsTaAH-137	175	132697076	7	0,327627	0,515307	0,447611	0,071262	0,071263	0	1	84	0,995271	15153	0,77884	0	0,77175	0,715631	0,632768	#d27cce
n166	mOTU_25682	mOTU_25682	k__Bacteria	p__Cyanobacteria	c__unclassified_Cyanobacteria_class	o__Nostocales	f__Hapalosiphonaceae	g__Westiella	s__Westiella_intricata	176	139094132	7	0,32782	0,516208	0,459493	0,07166	0,07166	0	1	89	0,995195	15326	0,783133	0	0,644194	0,89411	0,638418	#d27cce
n167	mOTU_2582	mOTU_2582	k__Bacteria	p__Candidatus_Eisenbacteria	c__unclassified_Candidatus_Eisenbacteria_class	o__unclassified_Candidatus_Eisenbacteria_order	f__unclassified_Candidatus_Eisenbacteria_family	g__unclassified_Candidatus_Eisenbacteria_genus	s__Candidatus_Eisenbacteria_bacterium	187	152383557	7	0,348181	0,552544	18658522	0,073605	0,073605	0	1	92	0,902478	15695	0,824462	0	0,574643	0,727511	0,700565	#d27cce
n170	mOTU_2622	mOTU_2622	k__Bacteria	p__Proteobacteria	c__Betaproteobacteria	o__Burkholderiales	f__Comamonadaceae	g__Caenimonas	s__Caenimonas_soli	177	150622404	7	0,345149	0,542334	12066817	0,071928	0,071928	0	1	88	0,98838	15395	0,78784	0	0,608303	0,837332	0,644068	#d27cce
n171	mOTU_26325	mOTU_26325	k__Bacteria	p__Tenericutes	c__unclassified_Tenericutes_class	o__Mycoplasmoidales	f__Metamycoplasmataceae	g__Metamycoplasma	s__Metamycoplasma_phocicerebrale	176	141974528	7	0,32782	0,516208	0,459493	0,07166	0,07166	0	1	95	0,995195	15326	0,783133	0	0,679766	0,879859	0,638418	#d27cce
n176	mOTU_26725	mOTU_26725	k__Bacteria	p__Proteobacteria	c__Gammaproteobacteria	o__Moraxellales	f__Moraxellaceae	g__Acinetobacter	s__Acinetobacter_sp._WCHAc010052	175	133555901	7	0,327627	0,515307	0,429258	0,071264	0,071264	0	1	96	0,995468	15156	0,778796	0	0,7994	0,815793	0,632768	#d27cce
n179	mOTU_27260	mOTU_27260	k__Bacteria	p__Synergistetes	c__Synergistia	o__Synergistales	f__Synergistaceae	g__Pyramidobacter	s__Pyramidobacter_piscolens	176	134049278	7	0,32782	0,516208	0,459493	0,07166	0,07166	0	1	145	0,995195	15326	0,783133	0	0,643505	0,958856	0,638418	#d27cce
n180	mOTU_27339	mOTU_27339	k__Bacteria	p__Proteobacteria	c__Betaproteobacteria	o__Neisseriales	f__Neisseriaceae	g__Neisseria	s__Neisseria_sp._oral_taxon_020	176	140983965	7	0,32782	0,516208	0,459493	0,07166	0,07166	0	1	101	0,995195	15326	0,783133	0	0,698624	0,950421	0,638418	#d27cce
n182	mOTU_27689	mOTU_27689	k__Bacteria	p__Firmicutes	c__Bacilli	o__Lactobacillales	f__Lactobacillaceae	g__Liquorilactobacillus	s__Liquorilactobacillus_capillatus	176	138928512	7	0,32782	0,516208	0,459493	0,07166	0,07166	0	1	104	0,995195	15326	0,783133	0	0,631096	0,844678	0,638418	#d27cce
n183	mOTU_27857	mOTU_27857	k__Bacteria	p__Proteobacteria	c__Gammaproteobacteria	o__Aeromonadales	f__Aeromonadaceae	g__Aeromonas	s__Aeromonas_sp._FDAARGOS_1409	176	144240965	7	0,32782	0,516208	0,459493	0,07166	0,07166	0	1	152	0,995195	15326	0,783133	0	0,673841	0,853143	0,638418	#d27cce
n185	mOTU_2821	mOTU_2821	k__Bacteria	p__Proteobacteria	c__Betaproteobacteria	o__Burkholderiales	f__Comamonadaceae	g__Ramlibacter	s__Ramlibacter_sp._WS9	177	144938185	7	0,345149	0,542334	12066817	0,071928	0,071928	0	1	132	0,98838	15395	0,78784	0	0,543959	0,866476	0,644068	#d27cce
n187	mOTU_28301	mOTU_28301	k__Bacteria	p__Candidatus_Zambryskibacteria	c__unclassified_Candidatus_Zambryskibacteria_class	o__unclassified_Candidatus_Zambryskibacteria_order	f__unclassified_Candidatus_Zambryskibacteria_family	g__unclassified_Candidatus_Zambryskibacteria_genus	s__Candidatus_Zambryskibacteria_bacterium_RIFOXYC1_FULL_39_10	176	139172394	7	0,32782	0,516208	0,459493	0,07166	0,07166	0	1	108	0,995195	15326	0,783133	0	0,70649	0,911864	0,638418	#d27cce
n189	mOTU_28660	mOTU_28660	k__Bacteria	p__Proteobacteria	c__Gammaproteobacteria	o__Pseudomonadales	f__Pseudomonadaceae	g__Pseudomonas	s__Pseudomonas_sp._NFACC46-3	176	141499825	7	0,32782	0,516208	0,459493	0,07166	0,07166	0	1	87	0,995195	15326	0,783133	0	0,637284	0,936887	0,638418	#d27cce
n197	mOTU_29730	mOTU_29730	k__Bacteria	p__Proteobacteria	c__Betaproteobacteria	o__Neisseriales	f__Neisseriaceae	g__Neisseria	s__Neisseria_wadsworthii	175	128402195	7	0,327627	0,515307	0,429258	0,071264	0,071264	0	1	139	0,995468	15156	0,778796	0	0,793971	0,856939	0,632768	#d27cce
n198	mOTU_2994	mOTU_2994	k__Bacteria	p__Proteobacteria	c__Betaproteobacteria	o__Burkholderiales	f__unclassified_Burkholderiales_family	g__Rhizobacter	s__Rhizobacter_sp._Root404	176	139196542	7	0,32782	0,516208	0,459493	0,07166	0,07166	0	1	111	0,995195	15326	0,783133	0	0,672105	0,924985	0,638418	#d27cce
n199	mOTU_3001	mOTU_3001	k__Bacteria	p__Candidatus_Eisenbacteria	c__unclassified_Candidatus_Eisenbacteria_class	o__unclassified_Candidatus_Eisenbacteria_order	f__unclassified_Candidatus_Eisenbacteria_family	g__unclassified_Candidatus_Eisenbacteria_genus	s__Candidatus_Eisenbacteria_bacterium_RBG_16_71_46	177	152912567	7	0,345149	0,542334	12066817	0,071928	0,071928	0	1	119	0,98838	15395	0,78784	0	0,63934	0,802129	0,644068	#d27cce
n201	mOTU_3013	mOTU_3013	k__Bacteria	p__Bacteroidetes	c__Chitinophagia	o__Chitinophagales	f__Chitinophagaceae	g__Parafilimonas	s__Parafilimonas_terrae	176	148067579	7	0,32782	0,516208	0,459493	0,07166	0,07166	0	1	120	0,995195	15326	0,783133	0	0,740738	0,776454	0,638418	#d27cce
n209	mOTU_3180	mOTU_3180	k__Bacteria	p__Chloroflexi	c__unclassified_Chloroflexi_class	o__unclassified_Chloroflexi_order	f__unclassified_Chloroflexi_family	g__unclassified_Chloroflexi_genus	s__Chloroflexi_bacterium_RBG_16_70_13	176	147130568	7	0,32782	0,516208	0,459493	0,07166	0,07166	0	1	123	0,995195	15326	0,783133	0	0,723295	0,792532	0,638418	#d27cce
n210	mOTU_3185	mOTU_3185	k__Bacteria	p__Proteobacteria	c__Betaproteobacteria	o__Burkholderiales	f__Comamonadaceae	g__Caenimonas	s__Caenimonas_sp._DR4.4	176	142909238	7	0,32782	0,516208	0,459493	0,07166	0,07166	0	1	131	0,995195	15326	0,783133	0	0,770652	0,882825	0,638418	#d27cce
n211	mOTU_3198	mOTU_3198	k__Bacteria	p__Proteobacteria	c__Betaproteobacteria	o__Burkholderiales	f__Sphaerotilaceae	g__Schlegelella	s__Schlegelella_koreensis	177	146553118	7	0,345149	0,542334	12066817	0,071928	0,071928	0	1	121	0,98838	15395	0,78784	0	0,64049	0,777902	0,644068	#d27cce
n217	mOTU_3443	mOTU_3443	k__Bacteria	p__Cyanobacteria	c__unclassified_Cyanobacteria_class	o__Nostocales	f__Scytonemataceae	g__Scytonema	s__Scytonema_sp._HK-05	192	148902236	6	0,40305	0,578498	1457857461	0,074469	0,07447	0	1	133	0,867147	15900	0,842799	0	0,58907	0,704166	0,728814	#d27cce
n218	mOTU_3570	mOTU_3570	k__Bacteria	p__Actinobacteria	c__Actinomycetia	o__Micrococcales	f__Intrasporangiaceae	g__Phycicoccus	s__Phycicoccus_sp._Soil803	177	130667943	7	0,345149	0,542334	12066817	0,071928	0,071928	0	1	132	0,98838	15395	0,78784	0	0,702623	0,731056	0,644068	#d27cce
n219	mOTU_3599	mOTU_3599	k__Bacteria	p__Actinobacteria	c__Actinomycetia	o__Micrococcales	f__Intrasporangiaceae	g__Phycicoccus	s__Phycicoccus_sp._Soil802	178	132569506	7	0,345794	0,543835	25309135	0,07212	0,07212	0	1	138	0,979623	15432	0,79171	0	0,598494	0,788554	0,649718	#d27cce
n220	mOTU_3724	mOTU_3724	k__Bacteria	p__candidate_division_WOR-3	c__unclassified_candidate_division_WOR-3_class	o__unclassified_candidate_division_WOR-3_order	f__unclassified_candidate_division_WOR-3_family	g__unclassified_candidate_division_WOR-3_genus	s__candidate_division_WOR-3_bacterium	181	145784797	7	0,346875	0,547139	70680232	0,072657	0,072657	0	1	139	0,953346	15530	0,803038	0	0,586576	0,767421	0,666667	#d27cce
n221	mOTU_3805	mOTU_3805	k__Bacteria	p__Verrucomicrobia	c__Spartobacteria	o__Chthoniobacterales	f__unclassified_Chthoniobacterales_family	g__unclassified_Chthoniobacterales_genus	s__uncultured_Chthoniobacterales_bacterium	176	150291522	7	0,32782	0,516208	0,459493	0,07166	0,07166	0	1	22	0,995195	15326	0,783133	0	0,725198	0,817763	0,638418	#d27cce
n222	mOTU_3933	mOTU_3933	k__Bacteria	p__Proteobacteria	c__Alphaproteobacteria	o__Sphingomonadales	f__Sphingomonadaceae	g__Sphingomonas	s__Sphingomonas_ginsengisoli_An_et_al._2013	173	129734628	7	0,327241	0,513505	0,386574	0,070432	0,070433	0	1	140	0,995833	14816	0,76934	0	0,709187	0,969946	0,621469	#d27cce
n223	mOTU_4041	mOTU_4041	k__Bacteria	p__Proteobacteria	c__Betaproteobacteria	o__Burkholderiales	f__Comamonadaceae	g__Caenimonas	s__Caenimonas_sp._SL110	176	14291881	7	0,32782	0,516208	0,459493	0,07166	0,07166	0	1	141	0,995195	15326	0,783133	0	0,669918	0,825929	0,638418	#d27cce
n224	mOTU_4154	mOTU_4154	k__Bacteria	p__Cyanobacteria	c__unclassified_Cyanobacteria_class	o__Nostocales	f__unclassified_Nostocales_family	g__unclassified_Nostocales_genus	s__Nostocales_cyanobacterium_HT-58-2	195	144888833	6	0,40393	0,581201	153115345	0,074663	0,074663	0	1	142	0,838224	15855	0,85254	0	0,626415	0,658821	0,745763	#d27cce
n226	mOTU_4461	mOTU_4461	k__Bacteria	p__unclassified_Bacteria_phylum	c__unclassified_Bacteria_class	o__unclassified_Bacteria_order	f__unclassified_Bacteria_family	g__unclassified_Bacteria_genus	s__bacterium_TMED264	176	140125804	7	0,343653	0,539631	1295003	0,071469	0,071469	0	1	147	0,986753	15196	0,782849	0	0,618216	0,79039	0,638418	#d27cce
n227	mOTU_4701	mOTU_4701	k__Bacteria	p__Candidatus_Eisenbacteria	c__unclassified_Candidatus_Eisenbacteria_class	o__unclassified_Candidatus_Eisenbacteria_order	f__unclassified_Candidatus_Eisenbacteria_family	g__unclassified_Candidatus_Eisenbacteria_genus	s__Candidatus_Eisenbacteria_bacterium_RBG_19FT_COMBO_70_11	178	136663338	7	0,346226	0,544436	63293127	0,071695	0,071695	0	1	144	0,962166	15157	0,79083	0	0,696025	0,680991	0,649718	#d27cce
n229	mOTU_4954	mOTU_4954	k__Bacteria	p__Candidatus_Aerophobetes	c__unclassified_Candidatus_Aerophobetes_class	o__unclassified_Candidatus_Aerophobetes_order	f__unclassified_Candidatus_Aerophobetes_family	g__unclassified_Candidatus_Aerophobetes_genus	s__Candidatus_Aerophobetes_bacterium_Ae_b3b	179	142612286	6	0,398707	0,566186	643919974	0,072228	0,072228	0	1	149	0,968677	15432	0,794762	0	0,620935	0,763273	0,655367	#d27cce
n230	mOTU_4982	mOTU_4982	k__Bacteria	p__Proteobacteria	c__Alphaproteobacteria	o__Sphingomonadales	f__Sphingomonadaceae	g__Rhizorhabdus	s__Rhizorhabdus_phycosphaerae	176	132854162	7	0,32782	0,516208	0,459493	0,07166	0,07166	0	1	145	0,995195	15326	0,783133	0	0,700069	0,886375	0,638418	#d27cce
n231	mOTU_5140	mOTU_5140	k__Bacteria	p__Actinobacteria	c__Actinomycetia	o__Corynebacteriales	f__Nocardiaceae	g__Antrihabitans	s__Antrihabitans_sp._YC2-6	178	14061911	7	0,345794	0,543835	25309135	0,07212	0,07212	0	1	148	0,979623	15432	0,79171	0	0,647577	0,751305	0,649718	#d27cce
n232	mOTU_5156	mOTU_5156	k__Bacteria	p__Candidatus_Schekmanbacteria	c__unclassified_Candidatus_Schekmanbacteria_class	o__unclassified_Candidatus_Schekmanbacteria_order	f__unclassified_Candidatus_Schekmanbacteria_family	g__unclassified_Candidatus_Schekmanbacteria_genus	s__Candidatus_Schekmanbacteria_bacterium_GWA2_38_9	180	141188364	6	0,399568	0,567688	682550229	0,072056	0,072056	0	1	73	0,945127	15226	0,798406	0	0,687011	0,661947	0,661017	#d27cce
n234	mOTU_5205	mOTU_5205	k__Bacteria	p__Cyanobacteria	c__unclassified_Cyanobacteria_class	o__Nostocales	f__Scytonemataceae	g__Brasilonema	s__Brasilonema_sp._CT11	177	136880348	7	0,34601	0,543535	38867603	0,07158	0,07158	0	1	147	0,975732	15198	0,785916	0	0,681805	0,719935	0,644068	#d27cce
n235	mOTU_5237	mOTU_5237	k__Bacteria	p__Proteobacteria	c__Gammaproteobacteria	o__Pseudomonadales	f__Pseudomonadaceae	g__Pseudomonas	s__Pseudomonas_akapageensis	239	178195052	6	0,419501	0,622042	4009923281	0,080319	0,080319	0	1	64	0,632538	17990	0,996101	0	0,547118	0,620916	0,99435	#d27cce
n236	mOTU_5256	mOTU_5256	k__Bacteria	p__Proteobacteria	c__Gammaproteobacteria	o__Cellvibrionales	f__Halieaceae	g__Haliea	s__Haliea_sp.	176	140769571	7	0,32782	0,516208	0,459493	0,07166	0,07166	0	1	150	0,995195	15326	0,783133	0	0,618591	0,931773	0,638418	#d27cce
n237	mOTU_5458	mOTU_5458	k__Bacteria	p__Proteobacteria	c__Deltaproteobacteria	o__Desulfuromonadales	f__Geobacteraceae	g__Geomonas	s__Geomonas_sp._RF6	176	138423024	7	0,345794	0,542634	41168614	0,07116	0,07116	0	1	106	0,972078	14970	0,783228	0	0,660628	0,722826	0,638418	#d27cce
n238	mOTU_5517	mOTU_5517	k__Bacteria	p__Firmicutes	c__Clostridia	o__Eubacteriales	f__Desulfotomaculaceae	g__Pelotomaculum	s__Pelotomaculum_propionicicum	175	139331863	7	0,327627	0,515307	0,315734	0,071308	0,071308	0	1	151	0,996585	15173	0,779334	0	0,636572	0,869711	0,632768	#d27cce
n239	mOTU_5536	mOTU_5536	k__Bacteria	p__Nitrospirae	c__Thermodesulfovibrionia	o__Thermodesulfovibrionales	f__Thermodesulfovibrionaceae	g__Thermodesulfovibrio	s__Thermodesulfovibrio_aggregans	186	140917655	6	0,401302	0,573093	779204611	0,072884	0,072884	0	1	153	0,89009	15314	0,820231	0	0,624497	0,683322	0,694915	#d27cce
n240	mOTU_5582	mOTU_5582	k__Bacteria	p__Firmicutes	c__Bacilli	o__Bacillales	f__Alicyclobacillaceae	g__Alicyclobacillus	s__Alicyclobacillus_contaminans	200	150151525	6	0,405405	0,585706	1047664404	0,075398	0,075398	0	1	52	0,80593	16038	0,869902	0	0,607387	0,660518	0,774011	#d27cce
n241	mOTU_5729	mOTU_5729	k__Bacteria	p__Candidatus_Magasanikbacteria	c__unclassified_Candidatus_Magasanikbacteria_class	o__unclassified_Candidatus_Magasanikbacteria_order	f__unclassified_Candidatus_Magasanikbacteria_family	g__unclassified_Candidatus_Magasanikbacteria_genus	s__Candidatus_Magasanikbacteria_bacterium_GW2011_GWA2_45_39	212	159714721	6	0,40899	0,596517	1940309553	0,077013	0,077013	0	1	83	0,738621	16520	0,909814	0	0,601915	0,635891	0,841808	#d27cce
n242	mOTU_6149	mOTU_6149	k__Bacteria	p__Proteobacteria	c__Betaproteobacteria	o__Burkholderiales	f__Comamonadaceae	g__Polaromonas	s__Polaromonas_sp._OV174	175	137721518	7	0,327627	0,515307	0,385599	0,07128	0,07128	0	1	47	0,995928	15163	0,778983	0	0,762729	0,901768	0,632768	#d27cce
n243	mOTU_6250	mOTU_6250	k__Bacteria	p__Proteobacteria	c__Alphaproteobacteria	o__Sphingomonadales	f__Sphingomonadaceae	g__Sphingomonas	s__Sphingomonas_vulcanisoli	176	139947802	7	0,32782	0,516208	0,459493	0,07166	0,07166	0	1	15	0,995195	15326	0,783133	0	0,730457	0,933054	0,638418	#d27cce
n246	mOTU_6547	mOTU_6547	k__Bacteria	p__Proteobacteria	c__Betaproteobacteria	o__Burkholderiales	f__Comamonadaceae	g__Polaromonas	s__Polaromonas_eurypsychrophila	172	130616121	7	0,327048	0,512604	0,164205	0,070116	0,070116	0	1	161	0,998164	14679	0,765914	0	0,628201	0,98077	0,615819	#d27cce
n247	mOTU_6577	mOTU_6577	k__Bacteria	p__Cyanobacteria	c__unclassified_Cyanobacteria_class	o__Nostocales	f__Calotrichaceae	g__Calothrix	s__Calothrix_sp._HK-06	182	141556424	6	0,400144	0,569489	698592446	0,072736	0,072736	0	1	67	0,942505	15524	0,805634	0	0,602704	0,750852	0,672316	#d27cce
n249	mOTU_6836	mOTU_6836	k__Bacteria	p__Thermotogae	c__Thermotogae	o__Kosmotogales	f__Kosmotogaceae	g__Mesotoga	s__unclassified_Mesotoga_species	199	151402322	6	0,405109	0,584805	1620368815	0,075256	0,075256	0	1	27	0,812345	16004	0,866394	0	0,63581	0,638162	0,768362	#d27cce
n250	mOTU_6889	mOTU_6889	k__Bacteria	p__Proteobacteria	c__Betaproteobacteria	o__Burkholderiales	f__Comamonadaceae	g__Polaromonas	s__Polaromonas_sp._CF318	176	14146391	7	0,32782	0,516208	0,459493	0,07166	0,07166	0	1	0	0,995195	15326	0,783133	0	0,768549	0,859882	0,638418	#d27cce
n252	mOTU_7319	mOTU_7319	k__Bacteria	p__Proteobacteria	c__Betaproteobacteria	o__Burkholderiales	f__Comamonadaceae	g__Polaromonas	s__unclassified_Polaromonas_species	176	135565244	7	0,32782	0,516208	0,459493	0,07166	0,07166	0	1	24	0,995195	15326	0,783133	0	0,65911	0,876128	0,638418	#d27cce
n254	mOTU_7526	mOTU_7526	k__Bacteria	p__Proteobacteria	c__Betaproteobacteria	o__Burkholderiales	f__Burkholderiaceae	g__Cupriavidus	s__Cupriavidus_respiraculi	175	132251596	7	0,327627	0,515307	0,385599	0,07128	0,07128	0	1	29	0,995928	15163	0,778983	0	0,791249	0,752318	0,632768	#d27cce
n256	mOTU_7603	mOTU_7603	k__Bacteria	p__Candidatus_Parcubacteria	c__unclassified_Candidatus_Parcubacteria_class	o__unclassified_Candidatus_Parcubacteria_order	f__unclassified_Candidatus_Parcubacteria_family	g__unclassified_Candidatus_Parcubacteria_genus	s__Parcubacteria_bacterium_DG_74_3	223	166936422	6	0,414488	0,607628	2994757798	0,07786	0,07786	0	1	57	0,679271	16814	0,943381	0	0,558375	0,638063	0,903955	#d27cce
n257	mOTU_7622	mOTU_7622	k__Bacteria	p__Proteobacteria	c__Alphaproteobacteria	o__Sphingomonadales	f__Sphingomonadaceae	g__Novosphingobium	s__Novosphingobium_sp._FSW06-99	176	131063836	7	0,32782	0,516208	0,459493	0,07166	0,07166	0	1	11	0,995195	15326	0,783133	0	0,564476	0,928107	0,638418	#d27cce
n258	mOTU_7831	mOTU_7831	k__Bacteria	p__Candidatus_Peregrinibacteria	c__Candidatus_Peribacteria	o__unclassified_Candidatus_Peribacteria_order	f__unclassified_Candidatus_Peribacteria_family	g__unclassified_Candidatus_Peribacteria_genus	s__Candidatus_Peribacteria_bacterium_RIFCSPHIGHO2_01_FULL_51_35	176	152587027	7	0,32782	0,516208	0,459493	0,07166	0,07166	0	1	158	0,995195	15326	0,783133	0	0,749546	0,851957	0,638418	#d27cce
n261	mOTU_8147	mOTU_8147	k__Bacteria	p__Cyanobacteria	c__unclassified_Cyanobacteria_class	o__Synechococcales	f__Merismopediaceae	g__Merismopedia	s__Merismopedia_glauca	174	129831022	7	0,327434	0,514406	0,406058	0,070798	0,070799	0	1	141	0,995681	14986	0,772784	0	0,723798	0,958863	0,627119	#d27cce
n262	mOTU_8201	mOTU_8201	k__Bacteria	p__Planctomycetota	c__unclassified_Planctomycetota_class	o__unclassified_Planctomycetota_order	f__unclassified_Planctomycetota_family	g__unclassified_Planctomycetota_genus	s__Planctomycetes_bacterium_RBG_13_62_9	177	135510329	7	0,345149	0,542334	12066817	0,071928	0,071928	0	1	28	0,98838	15395	0,78784	0	0,582682	0,813676	0,644068	#d27cce
n264	mOTU_8357	mOTU_8357	k__Bacteria	p__Actinobacteria	c__Actinomycetia	o__Micrococcales	f__Microbacteriaceae	g__Curtobacterium	s__Curtobacterium_sp._MCLR17_007	230	174017192	6	0,416667	0,613934	3243237873	0,079271	0,079271	0	1	57	0,662275	17441	0,967945	0	0,571627	0,62428	0,943503	#d27cce
n265	mOTU_8378	mOTU_8378	k__Bacteria	p__Proteobacteria	c__Deltaproteobacteria	o__unclassified_Deltaproteobacteria_order	f__unclassified_Deltaproteobacteria_family	g__unclassified_Deltaproteobacteria_genus	s__Deltaproteobacteria_bacterium_37-65-8	176	149709356	7	0,32782	0,516208	0,459493	0,07166	0,07166	0	1	49	0,995195	15326	0,783133	0	0,692105	0,928851	0,638418	#d27cce
n266	mOTU_8397	mOTU_8397	k__Bacteria	p__Candidatus_Parcubacteria	c__unclassified_Candidatus_Parcubacteria_class	o__unclassified_Candidatus_Parcubacteria_order	f__unclassified_Candidatus_Parcubacteria_family	g__unclassified_Candidatus_Parcubacteria_genus	s__Parcubacteria_bacterium_RAAC4_OD1_1	175	140036451	7	0,327627	0,515307	0,315734	0,071308	0,071308	0	1	160	0,996585	15173	0,779334	0	0,725616	0,911599	0,632768	#d27cce
n267	mOTU_8400	mOTU_8400	k__Bacteria	p__Chloroflexi	c__unclassified_Chloroflexi_class	o__unclassified_Chloroflexi_order	f__unclassified_Chloroflexi_family	g__unclassified_Chloroflexi_genus	s__Chloroflexi_bacterium_RIFCSPLOWO2_02_FULL_71_16	176	144607115	7	0,32782	0,516208	0,459493	0,07166	0,07166	0	1	101	0,995195	15326	0,783133	0	0,694119	0,859621	0,638418	#d27cce
n268	mOTU_8441	mOTU_8441	k__Bacteria	p__Bacteroidetes	c__Cytophagia	o__Cytophagales	f__Spirosomaceae	g__Persicitalea	s__Persicitalea_jodogahamensis	177	144487353	7	0,345149	0,542334	12066817	0,071928	0,071928	0	1	154	0,98838	15395	0,78784	0	0,661744	0,775236	0,644068	#d27cce
n269	mOTU_8464	mOTU_8464	k__Bacteria	p__Firmicutes	c__Bacilli	o__Bacillales	f__Paenibacillaceae	g__Paenibacillus	s__Paenibacillus_periandrae	175	135052366	7	0,327627	0,515307	0,315734	0,071308	0,071308	0	1	119	0,996585	15173	0,779334	0	0,756948	0,698535	0,632768	#d27cce
n270	mOTU_8489	mOTU_8489	k__Bacteria	p__Cyanobacteria	c__unclassified_Cyanobacteria_class	o__Pseudanabaenales	f__Leptolyngbyaceae	g__Leptolyngbya	s__Leptolyngbya_sp._NIES-3755	175	140293023	7	0,327627	0,515307	0,423777	0,071235	0,071235	0	1	89	0,995534	15157	0,778061	0	0,686829	0,969321	0,632768	#d27cce
n271	mOTU_8725	mOTU_8725	k__Bacteria	p__Thermotogae	c__Thermotogae	o__Thermotogales	f__Fervidobacteriaceae	g__Thermosipho	s__Thermosipho_atlanticus	196	146656343	6	0,404224	0,582102	1625534265	0,073801	0,073801	0	1	22	0,803663	15358	0,852442	0	0,549627	0,700073	0,751412	#d27cce
n274	mOTU_9039	mOTU_9039	k__Bacteria	p__Cyanobacteria	c__unclassified_Cyanobacteria_class	o__Oscillatoriales	f__unclassified_Oscillatoriales_family	g__unclassified_Oscillatoriales_genus	s__Oscillatoriales_cyanobacterium_USR001	176	137842552	7	0,32782	0,516208	0,459493	0,07166	0,07166	0	1	153	0,995195	15326	0,783133	0	0,606652	0,947288	0,638418	#d27cce
n275	mOTU_9194	mOTU_9194	k__Bacteria	p__Firmicutes	c__Clostridia	o__Eubacteriales	f__Caldicoprobacteraceae	g__Caldicoprobacter	s__Caldicoprobacter_guelmensis	240	179178635	6	0,419818	0,622943	4158506919	0,080686	0,080686	0	1	162	0,632845	18150	1	0	0,565283	0,605505	1	#d27cce
n276	mOTU_9225	mOTU_9225	k__Bacteria	p__Chloroflexi	c__unclassified_Chloroflexi_class	o__unclassified_Chloroflexi_order	f__unclassified_Chloroflexi_family	g__unclassified_Chloroflexi_genus	s__Chloroflexi_bacterium_GWC2_70_10	176	143563586	7	0,32782	0,516208	0,459493	0,07166	0,07166	0	1	50	0,995195	15326	0,783133	0	0,657491	0,941053	0,638418	#d27cce
n277	mOTU_9289	mOTU_9289	k__Bacteria	p__Chloroflexi	c__unclassified_Chloroflexi_class	o__unclassified_Chloroflexi_order	f__unclassified_Chloroflexi_family	g__unclassified_Chloroflexi_genus	s__Chloroflexi_bacterium_RBG_16_60_22	182	149000962	7	0,347092	0,548039	8392255	0,072848	0,072848	0	1	164	0,945359	15571	0,806907	0	0,628203	0,736429	0,672316	#d27cce
n280	mOTU_9476	mOTU_9476	k__Bacteria	p__Candidatus_Kaiserbacteria	c__unclassified_Candidatus_Kaiserbacteria_class	o__unclassified_Candidatus_Kaiserbacteria_order	f__unclassified_Candidatus_Kaiserbacteria_family	g__unclassified_Candidatus_Kaiserbacteria_genus	s__Candidatus_Kaiserbacteria_bacterium_RIFCSPHIGHO2_01_FULL_55_17	183	141648541	6	0,400433	0,57039	1322368291	0,072123	0,072123	0	1	3	0,904402	15061	0,808253	0	0,542914	0,751455	0,677966	#d27cce
n282	mOTU_9542	mOTU_9542	k__Bacteria	p__Proteobacteria	c__Alphaproteobacteria	o__Sphingomonadales	f__Sphingomonadaceae	g__Sphingomonas	s__Sphingomonas_jinjuensis	176	13046835	7	0,32782	0,516208	0,459493	0,07166	0,07166	0	1	10	0,995195	15326	0,783133	0	0,723273	0,766563	0,638418	#d27cce
n283	mOTU_9623	mOTU_9623	k__Bacteria	p__Synergistetes	c__Synergistia	o__Synergistales	f__Synergistaceae	g__Acetomicrobium	s__Acetomicrobium_thermoterrenum	176	14853484	7	0,32782	0,516208	0,459493	0,07166	0,07166	0	1	82	0,995195	15326	0,783133	0	0,59151	0,957407	0,638418	#d27cce
n285	mOTU_9738	mOTU_9738	k__Bacteria	p__Cyanobacteria	c__unclassified_Cyanobacteria_class	o__Nostocales	f__Tolypothrichaceae	g__Tolypothrix	s__unclassified_Tolypothrix_species	177	143824061	7	0,345149	0,542334	12066817	0,071928	0,071928	0	1	151	0,98838	15395	0,78784	0	0,540282	0,845227	0,644068	#d27cce
n287	mOTU_9843	mOTU_9843	k__Bacteria	p__Aquificae	c__Aquificae	o__Aquificales	f__Hydrogenothermaceae	g__Persephonella	s__Persephonella_sp.	188	145562071	6	0,401883	0,574895	1390409039	0,073622	0,073622	0	1	157	0,88935	15633	0,828143	0	0,555108	0,733401	0,706215	#d27cce
n291	mOTU_9926	mOTU_9926	k__Bacteria	p__Candidatus_Gottesmanbacteria	c__unclassified_Candidatus_Gottesmanbacteria_class	o__unclassified_Candidatus_Gottesmanbacteria_order	f__unclassified_Candidatus_Gottesmanbacteria_family	g__unclassified_Candidatus_Gottesmanbacteria_genus	s__Candidatus_Gottesmanbacteria_bacterium_RIFCSPLOWO2_01_FULL_39_12b	177	151176401	7	0,345149	0,542334	12066817	0,071928	0,071928	0	1	37	0,98838	15395	0,78784	0	0,575934	0,853346	0,644068	#d27cce
n292	mOTU_9974	mOTU_9974	k__Bacteria	p__Cyanobacteria	c__unclassified_Cyanobacteria_class	o__Nostocales	f__Nostocaceae	g__Nostoc	s__Nostoc_sp._TCL26-01	173	130632441	7	0,327241	0,513505	0,307964	0,070467	0,070467	0	1	159	0,996707	14829	0,769713	0	0,751592	0,935758	0,621469	#d27cce
n293	mOTU_35256	mOTU_35256	k__Fungi	p__Basidiomycota	c__Agaricomycetes	o__Agaricales	f__Tricholomataceae	g__Flagelloscypha	s__Flagelloscypha_sp._PMI_526	178	141744675	7	0,34601	0,544136	25803681	0,072127	0,072127	0	1	75	0,97975	15434	0,791845	0	0,719288	0,686679	0,649718	#d27cce
n294	mOTU_35362	mOTU_35362	k__Fungi	p__Ascomycota	c__Saccharomycetes	o__Saccharomycetales	f__Phaffomycetaceae	g__Wickerhamomyces	s__Wickerhamomyces_ciferrii	176	133939514	7	0,345794	0,542634	73179113	0,070684	0,070684	0	1	150	0,953377	14682	0,78175	0	0,542286	0,782045	0,638418	#d27cce
n295	mOTU_35570	mOTU_35570	k__Fungi	p__Basidiomycota	c__Agaricomycetes	o__Polyporales	f__Polyporaceae	g__Ganoderma	s__Ganoderma_sinense	177	137508023	7	0,345149	0,542334	12066817	0,071928	0,071928	0	1	20	0,98838	15395	0,78784	0	0,682492	0,775841	0,644068	#d27cce
n296	mOTU_35781	mOTU_35781	k__Fungi	p__Ascomycota	c__Saccharomycetes	o__Saccharomycetales	f__Saccharomycetaceae	g__Zygosaccharomyces	s__Zygosaccharomyces_mellis	185	144176343	6	0,401012	0,572192	736259558	0,07322	0,07322	0	1	159	0,914747	15569	0,818316	0	0,607489	0,720579	0,689266	#d27cce
n297	mOTU_36115	mOTU_36115	k__Fungi	p__Ascomycota	c__Sordariomycetes	o__Glomerellales	f__Glomerellaceae	g__Colletotrichum	s__Colletotrichum_asianum	175	133576547	7	0,327627	0,515307	0,315734	0,071308	0,071308	0	1	71	0,996585	15173	0,779334	0	0,648924	0,826557	0,632768	#d27cce
n298	mOTU_36224	mOTU_36224	k__Fungi	p__Basidiomycota	c__Agaricomycetes	o__Sebacinales	f__Serendipitaceae	g__unclassified_Serendipitaceae_genus	s__Serendipita_sp._407	180	143727685	7	0,346658	0,546238	64394217	0,072427	0,072427	0	1	160	0,960459	15473	0,798779	0	0,677101	0,697288	0,661017	#d27cce
n299	mOTU_36235	mOTU_36235	k__Fungi	p__Basidiomycota	c__Agaricomycetes	o__Boletales	f__Suillaceae	g__Suillus	s__Suillus_cothurnatus	184	148171939	6	0,400722	0,571291	720794026	0,073048	0,073048	0	1	155	0,922666	15534	0,814603	0	0,648833	0,693479	0,683616	#d27cce
n300	mOTU_36393	mOTU_36393	k__Fungi	p__Ascomycota	c__Sordariomycetes	o__Hypocreales	f__Clavicipitaceae	g__Claviceps	s__Claviceps_cyperi	176	151401444	7	0,32782	0,516208	0,459493	0,07166	0,07166	0	1	123	0,995195	15326	0,783133	0	0,73003	0,844172	0,638418	#d27cce
n302	mOTU_36432	mOTU_36432	k__Fungi	p__Ascomycota	c__Sordariomycetes	o__Hypocreales	f__Clavicipitaceae	g__Claviceps	s__Claviceps_sp._LM219_group_G6	169	13054982	7	0,325704	0,5087	0,278467	0,068751	0,068751	0	1	148	0,99683	14151	0,749695	0	0,786046	0,904861	0,59887	#d27cce
n304	mOTU_36588	mOTU_36588	k__Fungi	p__Ascomycota	c__Leotiomycetes	o__Helotiales	f__Rutstroemiaceae	g__Clarireedia	s__Clarireedia_homoeocarpa	176	146679458	7	0,32782	0,516208	0,459493	0,07166	0,07166	0	1	161	0,995195	15326	0,783133	0	0,710131	0,838546	0,638418	#d27cce
n306	mOTU_36676	mOTU_36676	k__Fungi	p__Basidiomycota	c__Agaricomycetes	o__Geastrales	f__Geastraceae	g__Geastrum	s__Geastrum_sp._MA-Fungi_83792	178	135742726	7	0,34601	0,544136	33932035	0,072067	0,072068	0	1	87	0,978099	15408	0,791207	0	0,698543	0,70498	0,649718	#d27cce
n307	mOTU_36785	mOTU_36785	k__Fungi	p__Ascomycota	c__Lecanoromycetes	o__Lecanorales	f__Ramalinaceae	g__Phyllopsora	s__Phyllopsora_corallina	177	14305879	7	0,345149	0,542334	12066817	0,071928	0,071928	0	1	13	0,98838	15395	0,78784	0	0,736131	0,701329	0,644068	#d27cce
n308	mOTU_37388	mOTU_37388	k__Viruses	p__Uroviricota	c__Caudoviricetes	o__unclassified_Caudoviricetes_order	f__Myoviridae	g__unclassified_Myoviridae_genus	s__Rhizobium_phage_RHph_TM61	177	134765202	7	0,345149	0,542334	12066817	0,071928	0,071928	0	1	6	0,98838	15395	0,78784	0	0,668585	0,751335	0,644068	#d27cce
n309	mOTU_37490	mOTU_37490	k__Viruses	p__Taleaviricota	c__Tokiviricetes	o__Ligamenvirales	f__Lipothrixviridae	g__Betalipothrixvirus	s__Acidianus_filamentous_virus_7	198	154263332	6	0,404814	0,583904	993657052	0,075321	0,075321	0	1	52	0,824489	16080	0,863543	0	0,593318	0,681717	0,762712	#d27cce
n310	mOTU_37725	mOTU_37725	k__Viruses	p__unclassified_Viruses_phylum	c__unclassified_Viruses_class	o__unclassified_Viruses_order	f__unclassified_Viruses_family	g__unclassified_Viruses_genus	s__Mycoplasma_phage_phiMFV1	177	141036481	7	0,345149	0,542334	12066817	0,071928	0,071928	0	1	165	0,98838	15395	0,78784	0	0,603623	0,813133	0,644068	#d27cce
n311	mOTU_37766	mOTU_37766	k__Viruses	p__Nucleocytoviricota	c__Megaviricetes	o__Pimascovirales	f__Ascoviridae	g__Ascovirus	s__Spodoptera_frugiperda_ascovirus_1a	176	139688165	7	0,32782	0,516208	0,459493	0,07166	0,07166	0	1	8	0,995195	15326	0,783133	0	0,779862	0,77544	0,638418	#d27cce
n313	mOTU_37841	mOTU_37841	k__Viruses	p__Peploviricota	c__Herviviricetes	o__Herpesvirales	f__Malacoherpesviridae	g__Aurivirus	s__Haliotid_herpesvirus_1	176	15000952	7	0,32782	0,516208	0,459493	0,07166	0,07166	0	1	51	0,995195	15326	0,783133	0	0,590604	0,90243	0,638418	#d27cce
n314	mOTU_38232	mOTU_38232	k__Viruses	p__Uroviricota	c__Caudoviricetes	o__unclassified_Caudoviricetes_order	f__Podoviridae	g__unclassified_Podoviridae_genus	s__Podoviridae_sp._ctC2p8	176	148057992	7	0,32782	0,516208	0,459493	0,07166	0,07166	0	1	12	0,995195	15326	0,783133	0	0,704854	0,812168	0,638418	#d27cce
n315	mOTU_38367	mOTU_38367	k__Viruses	p__Uroviricota	c__Caudoviricetes	o__unclassified_Caudoviricetes_order	f__Myoviridae	g__unclassified_Myoviridae_genus	s__Myoviridae_sp._ctfvB24	179	136605057	7	0,346442	0,545337	40590121	0,072304	0,072304	0	1	73	0,970749	15465	0,795596	0	0,575099	0,791335	0,655367	#d27cce
n318	mOTU_38481	mOTU_38481	k__Viruses	p__Peploviricota	c__Herviviricetes	o__Herpesvirales	f__Herpesviridae	g__Mardivirus	s__Spheniscid_alphaherpesvirus_1	177	141736392	7	0,345149	0,542334	12066817	0,071928	0,071928	0	1	14	0,98838	15395	0,78784	0	0,567321	0,828923	0,644068	#d27cce
n320	mOTU_39000	mOTU_39000	k__Viruses	p__Uroviricota	c__Caudoviricetes	o__unclassified_Caudoviricetes_order	f__unclassified_Caudoviricetes_family	g__Lokivirus	s__Lokivirus_IMEAB3	176	142031822	7	0,32782	0,516208	0,459493	0,07166	0,07166	0	1	36	0,995195	15326	0,783133	0	0,71263	0,935917	0,638418	#d27cce
n323	mOTU_39257	mOTU_39257	k__Viruses	p__unclassified_Viruses_phylum	c__unclassified_Viruses_class	o__unclassified_Viruses_order	f__unclassified_Viruses_family	g__unclassified_Viruses_genus	s__virus_sp._ctQiC1	175	132481924	7	0,327627	0,515307	0,429258	0,071264	0,071264	0	1	120	0,995468	15156	0,778796	0	0,798222	0,836177	0,632768	#d27cce
n324	mOTU_39510	mOTU_39510	k__Viruses	p__Peploviricota	c__Herviviricetes	o__Herpesvirales	f__Herpesviridae	g__Simplexvirus	s__Bovine_alphaherpesvirus_2	176	144087736	7	0,32782	0,516208	0,459493	0,07166	0,07166	0	1	92	0,995195	15326	0,783133	0	0,719682	0,889133	0,638418	#d27cce
n329	mOTU_40510	mOTU_40510	k__Viruses	p__Uroviricota	c__Caudoviricetes	o__unclassified_Caudoviricetes_order	f__Demerecviridae	g__Epseptimavirus	s__Salmonella_phage_bux	176	146620026	7	0,32782	0,516208	0,459493	0,07166	0,07166	0	1	4	0,995195	15326	0,783133	0	0,603582	0,885676	0,638418	#d27cce
n333	mOTU_40791	mOTU_40791	k__Viruses	p__Taleaviricota	c__Tokiviricetes	o__Ligamenvirales	f__Lipothrixviridae	g__Alphalipothrixvirus	s__Alphalipothrixvirus_SFV1	176	13632474	7	0,32782	0,516208	0,459493	0,07166	0,07166	0	1	43	0,995195	15326	0,783133	0	0,622709	0,890168	0,638418	#d27cce
n337	mOTU_10107	mOTU_10107	k__Bacteria	p__Actinobacteria	c__Actinomycetia	o__Nakamurellales	f__Nakamurellaceae	g__Nakamurella	s__Nakamurella_flavida	97	7976279	4	0,343866	0,42973	237854	0,000005	0,000005	0	2	179	0,977234	4550	0,065282	0	0,880908	0,350317	0,19209	#00b7da
n338	mOTU_10491	mOTU_10491	k__Bacteria	p__Actinobacteria	c__Actinomycetia	o__Micrococcales	f__Dermacoccaceae	g__Branchiibius	s__Branchiibius_hedensis	102	84864554	4	0,344935	0,434234	32322593	0,000006	0,000006	0	2	180	0,956319	4926	0,067988	0	0,864832	0,232443	0,220339	#00b7da
n339	mOTU_11438	mOTU_11438	k__Bacteria	p__Actinobacteria	c__Actinomycetia	o__Streptomycetales	f__Streptomycetaceae	g__Streptomyces	s__Streptomyces_sp._Ncost-T10-10d	97	76765138	4	0,343866	0,42973	23752428	0,000005	0,000005	0	2	185	0,977663	4552	0,065294	0	0,854558	0,364709	0,19209	#00b7da
n340	mOTU_11836	mOTU_11836	k__Bacteria	p__Actinobacteria	c__Actinomycetia	o__Propionibacteriales	f__Nocardioidaceae	g__Nocardioides	s__Nocardioides_sp._Root190	102	86330927	4	0,344935	0,434234	32322593	0,000006	0,000006	0	2	174	0,956319	4926	0,067988	0	0,806849	0,278067	0,220339	#00b7da
n341	mOTU_12378	mOTU_12378	k__Bacteria	p__Actinobacteria	c__Actinomycetia	o__Nakamurellales	f__Nakamurellaceae	g__Nakamurella	s__Nakamurella_leprariae	102	85441885	4	0,344935	0,434234	32322593	0,000006	0,000006	0	2	188	0,956319	4926	0,067988	0	0,774438	0,165953	0,220339	#00b7da
n342	mOTU_12842	mOTU_12842	k__Bacteria	p__Proteobacteria	c__Alphaproteobacteria	o__Hyphomicrobiales	f__Cohaesibacteraceae	g__Cohaesibacter	s__Cohaesibacter_celericrescens	102	82005291	4	0,344935	0,434234	32322593	0,000006	0,000006	0	2	176	0,956319	4926	0,067988	0	0,93135	0,177265	0,220339	#00b7da
n343	mOTU_13082	mOTU_13082	k__Bacteria	p__Actinobacteria	c__Actinomycetia	o__Streptomycetales	f__Streptomycetaceae	g__Streptomyces	s__Streptomyces_sp._B93	102	81294352	4	0,428571	0,506156	19770906201	0,000134	0,000134	0	2	173	0,944283	4864	0,070823	0	0,760108	0,189328	0,220339	#00b7da
n344	mOTU_13914	mOTU_13914	k__Bacteria	p__Actinobacteria	c__Actinomycetia	o__Streptomycetales	f__Streptomycetaceae	g__Streptomyces	s__Streptomyces_peucetius	97	78207096	4	0,43258	0,506757	53409313027	0,000316	0,000316	0	2	175	0,944588	4398	0,071095	0	0,785056	0,329519	0,19209	#00b7da
n345	mOTU_13991	mOTU_13991	k__Bacteria	p__Actinobacteria	c__Actinomycetia	o__Micrococcales	f__Microbacteriaceae	g__Curtobacterium	s__Curtobacterium_sp._VKM_Ac-1376	94	76557601	4	0,343228	0,427027	22655085	0,000005	0,000005	0	2	178	0,98696	4314	0,06352	0	0,952889	0,322803	0,175141	#00b7da
n346	mOTU_14276	mOTU_14276	k__Bacteria	p__Actinobacteria	c__Actinomycetia	o__Micrococcales	f__Brevibacteriaceae	g__Spelaeicoccus	s__Spelaeicoccus_albus	88	72705007	5	0,319149	0,404234	0,02273	0,000005	0,000005	0	2	177	0,999478	3826	0,05973	0	0,941954	0,393956	0,141243	#00b7da
n347	mOTU_14562	mOTU_14562	k__Bacteria	p__Actinobacteria	c__Actinomycetia	o__Propionibacteriales	f__Propionibacteriaceae	g__Propioniciclava	s__Propioniciclava_sp._MC1683	102	84915565	4	0,344935	0,434234	32322593	0,000006	0,000006	0	2	193	0,956319	4926	0,067988	0	0,851837	0,089816	0,220339	#00b7da
n348	mOTU_14812	mOTU_14812	k__Bacteria	p__Actinobacteria	c__Actinomycetia	o__Micromonosporales	f__Micromonosporaceae	g__Micromonospora	s__Micromonospora_maris	102	78218875	4	0,344935	0,434234	32322593	0,000006	0,000006	0	2	176	0,956319	4926	0,067988	0	0,935455	0,100768	0,220339	#00b7da
n349	mOTU_15256	mOTU_15256	k__Bacteria	p__Actinobacteria	c__Actinomycetia	o__Glycomycetales	f__Glycomycetaceae	g__Glycomyces	s__Glycomyces_sp._NRRL_B-16210	100	76041325	4	0,344507	0,432432	25062707	0,000005	0,000005	0	2	188	0,969293	4798	0,067063	0	0,855488	0,302874	0,20904	#00b7da
n350	mOTU_15272	mOTU_15272	k__Bacteria	p__Actinobacteria	c__Actinomycetia	o__Micrococcales	f__Microbacteriaceae	g__Frigoribacterium	s__unclassified_Frigoribacterium_species	98	79088684	5	0,320995	0,413243	9233246	0,000005	0,000005	0	2	171	0,966758	4595	0,065642	0	0,968891	0,202388	0,19774	#00b7da
n351	mOTU_16493	mOTU_16493	k__Bacteria	p__unclassified_Bacteria_phylum	c__unclassified_Bacteria_class	o__unclassified_Bacteria_order	f__unclassified_Bacteria_family	g__unclassified_Bacteria_genus	s__candidate_division_KSB1_bacterium_4572_119	89	64030563	4	0,337591	0,418919	12506378	0,000003	0,000003	0	2	182	0,976507	3824	0,059775	0	0,756115	0,103825	0,146893	#00b7da
n352	mOTU_16780	mOTU_16780	k__Bacteria	p__Actinobacteria	c__Actinomycetia	o__Streptomycetales	f__Streptomycetaceae	g__Streptomyces	s__Streptomyces_bellus	102	8658677	4	0,344935	0,434234	32322593	0,000006	0,000006	0	2	184	0,956319	4926	0,067988	0	0,828255	0,129097	0,220339	#00b7da
n353	mOTU_17138	mOTU_17138	k__Bacteria	p__Firmicutes	c__Bacilli	o__Bacillales	f__Paenibacillaceae	g__Paenibacillus	s__Paenibacillus_artemisiicola	99	7793345	4	0,344293	0,431532	24645417	0,000005	0,000005	0	2	174	0,971758	4714	0,066467	0	0,924898	0,293974	0,20339	#00b7da
n354	mOTU_17787	mOTU_17787	k__Bacteria	p__Chloroflexi	c__unclassified_Chloroflexi_class	o__unclassified_Chloroflexi_order	f__unclassified_Chloroflexi_family	g__unclassified_Chloroflexi_genus	s__SAR202_cluster_bacterium_Ae2-Chloro-G2	98	73623612	4	0,344079	0,430631	24137975	0,000005	0,000005	0	2	181	0,975384	4636	0,065902	0	0,833934	0,354815	0,19774	#00b7da
n355	mOTU_17921	mOTU_17921	k__Bacteria	p__Actinobacteria	c__Actinomycetia	o__Corynebacteriales	f__Nocardiaceae	g__Rhodococcus	s__Rhodococcus_kyotonensis	102	8356691	4	0,344935	0,434234	32322593	0,000006	0,000006	0	2	170	0,956319	4926	0,067988	0	0,795564	0,156907	0,220339	#00b7da
n356	mOTU_18146	mOTU_18146	k__Bacteria	p__Actinobacteria	c__Actinomycetia	o__Propionibacteriales	f__Propionibacteriaceae	g__Tessaracoccus	s__Tessaracoccus_sp._J1M15	102	83348696	4	0,344935	0,434234	32322593	0,000006	0,000006	0	2	179	0,956319	4926	0,067988	0	0,852562	0,119089	0,220339	#00b7da
n357	mOTU_18237	mOTU_18237	k__Bacteria	p__Actinobacteria	c__Actinomycetia	o__Micrococcales	f__Cellulomonadaceae	g__Cellulomonas	s__Cellulomonas_sp._PSBB021	102	80507244	4	0,344935	0,434234	32322593	0,000006	0,000006	0	2	190	0,956319	4926	0,067988	0	0,902174	0,104462	0,220339	#00b7da
n358	mOTU_18321	mOTU_18321	k__Bacteria	p__unclassified_Bacteria_phylum	c__unclassified_Bacteria_class	o__unclassified_Bacteria_order	f__unclassified_Bacteria_family	g__unclassified_Bacteria_genus	s__uncultured_bacterium_UPO45	102	83910625	4	0,344935	0,434234	32322593	0,000006	0,000006	0	2	177	0,956319	4926	0,067988	0	0,917454	0,084267	0,220339	#00b7da
n359	mOTU_18698	mOTU_18698	k__Bacteria	p__Actinobacteria	c__Actinomycetia	o__Streptomycetales	f__Streptomycetaceae	g__Streptomyces	s__Streptomyces_cinereoruber	102	79718333	4	0,344935	0,434234	32322593	0,000006	0,000006	0	2	183	0,956319	4926	0,067988	0	0,777913	0,226265	0,220339	#00b7da
n360	mOTU_18722	mOTU_18722	k__Bacteria	p__Actinobacteria	c__Actinomycetia	o__Micrococcales	f__Micrococcaceae	g__Kocuria	s__Kocuria_sediminis	102	81154687	4	0,344935	0,434234	32322593	0,000006	0,000006	0	2	184	0,956319	4926	0,067988	0	0,839163	0,242777	0,220339	#00b7da
n361	mOTU_19412	mOTU_19412	k__Bacteria	p__Actinobacteria	c__Actinomycetia	o__Micrococcales	f__Microbacteriaceae	g__Herbiconiux	s__Herbiconiux_sp._VKM_Ac-1786	98	76456689	5	0,320995	0,413243	2829337	0,000005	0,000005	0	2	180	0,972859	4624	0,065822	0	0,969524	0,234679	0,19774	#00b7da
n362	mOTU_19596	mOTU_19596	k__Bacteria	p__Actinobacteria	c__Actinomycetia	o__Streptomycetales	f__Streptomycetaceae	g__Streptomyces	s__Streptomyces_cangkringensis	93	74751561	5	0,320069	0,408739	1357387	0,000005	0,000005	0	2	191	0,987611	4225	0,06285	0	0,937626	0,355014	0,169492	#00b7da
n363	mOTU_19696	mOTU_19696	k__Bacteria	p__Actinobacteria	c__Actinomycetia	o__Pseudonocardiales	f__Pseudonocardiaceae	g__Pseudonocardia	s__Pseudonocardia_sp._ICBG162	102	82047241	4	0,344935	0,434234	32322593	0,000006	0,000006	0	2	181	0,956319	4926	0,067988	0	0,882377	0,254217	0,220339	#00b7da
n364	mOTU_19711	mOTU_19711	k__Bacteria	p__Actinobacteria	c__Coriobacteriia	o__Coriobacteriales	f__Atopobiaceae	g__Olsenella	s__Olsenella_sp._An285	102	80073069	4	0,344935	0,434234	32322593	0,000006	0,000006	0	2	178	0,956319	4926	0,067988	0	0,784152	0,195298	0,220339	#00b7da
n365	mOTU_19899	mOTU_19899	k__Bacteria	p__Actinobacteria	c__Actinomycetia	o__Propionibacteriales	f__Propionibacteriaceae	g__Acidipropionibacterium	s__Acidipropionibacterium_timonense	102	85918873	4	0,344935	0,434234	32322593	0,000006	0,000006	0	2	191	0,956319	4926	0,067988	0	0,856767	0,267534	0,220339	#00b7da
n366	mOTU_20091	mOTU_20091	k__Bacteria	p__Actinobacteria	c__Actinomycetia	o__Micrococcales	f__Brevibacteriaceae	g__Brevibacterium	s__Brevibacterium_sp._Mu109	102	84481172	4	0,344935	0,434234	32322593	0,000006	0,000006	0	2	170	0,956319	4926	0,067988	0	0,893631	0,224067	0,220339	#00b7da
n367	mOTU_20398	mOTU_20398	k__Bacteria	p__Actinobacteria	c__Actinomycetia	o__Micrococcales	f__Ornithinimicrobiaceae	g__Ornithinimicrobium	s__Ornithinimicrobium_sp._INDO-MA30-4	95	75123092	5	0,320439	0,410541	149275	0,000005	0,000005	0	2	169	0,984994	4398	0,064139	0	0,988761	0,274426	0,180791	#00b7da
n368	mOTU_20587	mOTU_20587	k__Bacteria	p__Nitrospirae	c__unclassified_Nitrospirae_class	o__unclassified_Nitrospirae_order	f__unclassified_Nitrospirae_family	g__unclassified_Nitrospirae_genus	s__Nitrospirae_bacterium_CG_4_8_14_3_um_filter_44_28	102	79988225	4	0,344935	0,434234	32322593	0,000006	0,000006	0	2	183	0,956319	4926	0,067988	0	0,828688	0,100678	0,220339	#00b7da
n369	mOTU_21667	mOTU_21667	k__Bacteria	p__Actinobacteria	c__Actinomycetia	o__Corynebacteriales	f__Nocardiaceae	g__Nocardia	s__Nocardia_shimofusensis	102	82705087	4	0,344935	0,434234	32322593	0,000006	0,000006	0	2	175	0,956319	4926	0,067988	0	0,922633	0,124037	0,220339	#00b7da
n370	mOTU_23378	mOTU_23378	k__Bacteria	p__Nitrospirae	c__unclassified_Nitrospirae_class	o__unclassified_Nitrospirae_order	f__unclassified_Nitrospirae_family	g__unclassified_Nitrospirae_genus	s__Nitrospirae_bacterium_CG_4_10_14_3_um_filter_44_29	102	79112873	4	0,344935	0,434234	32322593	0,000006	0,000006	0	2	172	0,956319	4926	0,067988	0	0,950748	0,121322	0,220339	#00b7da
n371	mOTU_23602	mOTU_23602	k__Bacteria	p__Actinobacteria	c__Actinomycetia	o__Streptomycetales	f__Streptomycetaceae	g__Streptomyces	s__Streptomyces_sp._DpondAA-D4	100	78106141	4	0,344507	0,432432	25062707	0,000005	0,000005	0	2	186	0,969293	4798	0,067063	0	0,880043	0,290235	0,20904	#00b7da
n372	mOTU_23900	mOTU_23900	k__Bacteria	p__Cyanobacteria	c__unclassified_Cyanobacteria_class	o__Synechococcales	f__Synechococcaceae	g__Synechococcus	s__Synechococcus_sp._BDU_130192	102	77672722	4	0,344935	0,434234	32322593	0,000006	0,000006	0	2	189	0,956319	4926	0,067988	0	0,888335	0,166002	0,220339	#00b7da
n373	mOTU_23934	mOTU_23934	k__Bacteria	p__Candidatus_Omnitrophica	c__unclassified_Candidatus_Omnitrophica_class	o__unclassified_Candidatus_Omnitrophica_order	f__unclassified_Candidatus_Omnitrophica_family	g__unclassified_Candidatus_Omnitrophica_genus	s__Candidatus_Omnitrophica_bacterium_CG12_big_fil_rev_8_21_14_0_65_45_16	102	77079307	4	0,344935	0,434234	32322593	0,000006	0,000006	0	2	193	0,956319	4926	0,067988	0	0,805948	0,121633	0,220339	#00b7da
n374	mOTU_24177	mOTU_24177	k__Bacteria	p__Actinobacteria	c__Actinomycetia	o__Micrococcales	f__Microbacteriaceae	g__Cryobacterium	s__Cryobacterium_sp._TMT3-29-2	102	8052601	4	0,344935	0,434234	32322593	0,000006	0,000006	0	2	186	0,956319	4926	0,067988	0	0,895963	0,072721	0,220339	#00b7da
n375	mOTU_24782	mOTU_24782	k__Bacteria	p__unclassified_Bacteria_phylum	c__unclassified_Bacteria_class	o__unclassified_Bacteria_order	f__unclassified_Bacteria_family	g__unclassified_Bacteria_genus	s__uncultured_marine_bacterium_PPT_M2	102	77985371	4	0,344935	0,434234	32322593	0,000006	0,000006	0	2	192	0,956319	4926	0,067988	0	0,940662	0,147229	0,220339	#00b7da
n376	mOTU_24954	mOTU_24954	k__Bacteria	p__Actinobacteria	c__Actinomycetia	o__Micrococcales	f__Microbacteriaceae	g__Pseudoclavibacter	s__unclassified_Pseudoclavibacter_species	101	77471857	4	0,34472	0,433333	3210232	0,000005	0,000005	0	2	192	0,958812	4842	0,067405	0	0,943043	0,204202	0,214689	#00b7da
n377	mOTU_25142	mOTU_25142	k__Bacteria	p__Firmicutes	c__Tissierellia	o__unclassified_Tissierellia_order	f__unclassified_Tissierellia_family	g__Ezakiella	s__Ezakiella_coagulans	85	60103903	4	0,341328	0,418919	11045476	0,000005	0,000005	0	2	171	0,978151	3492	0,057149	0	0,800228	0,042129	0,124294	#00b7da
n378	mOTU_25154	mOTU_25154	k__Bacteria	p__Proteobacteria	c__Deltaproteobacteria	o__unclassified_Deltaproteobacteria_order	f__unclassified_Deltaproteobacteria_family	g__unclassified_Deltaproteobacteria_genus	s__Deltaproteobacteria_bacterium_HGW-Deltaproteobacteria-5	102	7504014	4	0,344935	0,434234	32322593	0,000006	0,000006	0	2	185	0,956319	4926	0,067988	0	0,860984	0,17736	0,220339	#00b7da
n379	mOTU_25246	mOTU_25246	k__Bacteria	p__Proteobacteria	c__Alphaproteobacteria	o__Hyphomicrobiales	f__Rhizobiaceae	g__Rhizobium	s__Rhizobium_sp._SEMIA4064	91	6600227	4	0,342593	0,424324	18444384	0,000005	0,000005	0	2	182	0,974603	3991	0,061121	0	0,778979	0,088717	0,158192	#00b7da
n380	mOTU_25305	mOTU_25305	k__Bacteria	p__Firmicutes	c__Clostridia	o__Eubacteriales	f__Lachnospiraceae	g__Lacrimispora	s__Lacrimispora_sphenoides	102	79687094	4	0,344935	0,434234	32322593	0,000006	0,000006	0	2	182	0,956319	4926	0,067988	0	0,824139	0,215195	0,220339	#00b7da
n381	mOTU_25431	mOTU_25431	k__Bacteria	p__Actinobacteria	c__Actinomycetia	o__Micrococcales	f__Micrococcaceae	g__Micrococcus	s__Micrococcus_sp._CH7	102	78428404	4	0,344935	0,434234	32322593	0,000006	0,000006	0	2	190	0,956319	4926	0,067988	0	0,831816	0,275287	0,220339	#00b7da
n382	mOTU_25485	mOTU_25485	k__Bacteria	p__Proteobacteria	c__Zetaproteobacteria	o__unclassified_Zetaproteobacteria_order	f__unclassified_Zetaproteobacteria_family	g__unclassified_Zetaproteobacteria_genus	s__Zetaproteobacteria_bacterium_CG2_30_59_37	100	73215278	4	0,344507	0,432432	28866309	0,000005	0,000005	0	2	170	0,959798	4751	0,066764	0	0,78179	0,131192	0,20904	#00b7da
n383	mOTU_25786	mOTU_25786	k__Bacteria	p__Firmicutes	c__Bacilli	o__Bacillales	f__Paenibacillaceae	g__Paenibacillus	s__Paenibacillus_protaetiae	102	72897681	4	0,344935	0,434234	32322593	0,000006	0,000006	0	2	193	0,956319	4926	0,067988	0	0,844744	0,152699	0,220339	#00b7da
n384	mOTU_26175	mOTU_26175	k__Bacteria	p__Proteobacteria	c__Deltaproteobacteria	o__Desulfobacterales	f__Desulfobacteraceae	g__unclassified_Desulfobacteraceae_genus	s__Desulfobacteraceae_bacterium_4572_130	102	77481835	4	0,344935	0,434234	32322593	0,000006	0,000006	0	2	169	0,956319	4926	0,067988	0	0,788914	0,255082	0,220339	#00b7da
n385	mOTU_26303	mOTU_26303	k__Bacteria	p__Proteobacteria	c__Gammaproteobacteria	o__Oceanospirillales	f__Halomonadaceae	g__Halomonas	s__Halomonas_aquamarina	101	80136611	4	0,34472	0,433333	25890034	0,000006	0,000006	0	2	180	0,963168	4864	0,067541	0	0,914232	0,245232	0,214689	#00b7da
n386	mOTU_26350	mOTU_26350	k__Bacteria	p__Candidatus_Roizmanbacteria	c__unclassified_Candidatus_Roizmanbacteria_class	o__unclassified_Candidatus_Roizmanbacteria_order	f__unclassified_Candidatus_Roizmanbacteria_family	g__unclassified_Candidatus_Roizmanbacteria_genus	s__Candidatus_Roizmanbacteria_bacterium_RIFCSPHIGHO2_01_FULL_37_16	102	73537736	4	0,344935	0,434234	32322593	0,000006	0,000006	0	2	177	0,956319	4926	0,067988	0	0,869931	0,144821	0,220339	#00b7da
n387	mOTU_2647	mOTU_2647	k__Bacteria	p__Actinobacteria	c__Actinomycetia	o__Propionibacteriales	f__Nocardioidaceae	g__Friedmanniella	s__Friedmanniella_luteola	97	81896874	5	0,320809	0,412342	2094721	0,000005	0,000005	0	2	174	0,979596	4561	0,065342	0	0,965864	0,26655	0,19209	#00b7da
n388	mOTU_26495	mOTU_26495	k__Bacteria	p__Candidatus_Falkowbacteria	c__unclassified_Candidatus_Falkowbacteria_class	o__unclassified_Candidatus_Falkowbacteria_order	f__unclassified_Candidatus_Falkowbacteria_family	g__unclassified_Candidatus_Falkowbacteria_genus	s__Candidatus_Falkowbacteria_bacterium_CG10_big_fil_rev_8_21_14_0_10_43_10	102	76037356	4	0,344935	0,434234	32322593	0,000006	0,000006	0	2	187	0,956319	4926	0,067988	0	0,762187	0,247392	0,220339	#00b7da
n389	mOTU_26511	mOTU_26511	k__Bacteria	p__Actinobacteria	c__Actinomycetia	o__Streptomycetales	f__Streptomycetaceae	g__Streptomyces	s__Streptomyces_sp._NA02536	102	76532317	4	0,344935	0,434234	32322593	0,000006	0,000006	0	2	173	0,956319	4926	0,067988	0	0,806601	0,187658	0,220339	#00b7da
n390	mOTU_26595	mOTU_26595	k__Bacteria	p__Candidatus_Omnitrophica	c__unclassified_Candidatus_Omnitrophica_class	o__unclassified_Candidatus_Omnitrophica_order	f__unclassified_Candidatus_Omnitrophica_family	g__unclassified_Candidatus_Omnitrophica_genus	s__Omnitrophica_WOR_2_bacterium_RIFCSPLOWO2_12_FULL_46_30	100	74922113	4	0,344507	0,432432	28865327	0,000005	0,000005	0	2	179	0,959798	4751	0,066763	0	0,755151	0,215629	0,20904	#00b7da
n391	mOTU_2663	mOTU_2663	k__Bacteria	p__Actinobacteria	c__Actinomycetia	o__Propionibacteriales	f__Propionibacteriaceae	g__Microlunatus	s__Microlunatus_capsulatus	99	83164173	4	0,344293	0,431532	24453834	0,000005	0,000005	0	2	190	0,97382	4724	0,066528	0	0,852566	0,332236	0,20339	#00b7da
n392	mOTU_26736	mOTU_26736	k__Bacteria	p__Thermotogae	c__Thermotogae	o__Petrotogales	f__Petrotogaceae	g__Marinitoga	s__Marinitoga_hydrogenitolerans	102	80287031	4	0,344935	0,434234	32322593	0,000006	0,000006	0	2	169	0,956319	4926	0,067988	0	0,877377	0,088097	0,220339	#00b7da
n393	mOTU_2705	mOTU_2705	k__Bacteria	p__Actinobacteria	c__Actinomycetia	o__Propionibacteriales	f__Propionibacteriaceae	g__Microlunatus	s__Microlunatus_panaciterrae	99	83625674	4	0,344293	0,431532	24453834	0,000005	0,000005	0	2	189	0,97382	4724	0,066528	0	0,903535	0,31225	0,20339	#00b7da
n394	mOTU_2754	mOTU_2754	k__Bacteria	p__Actinobacteria	c__Actinomycetia	o__Propionibacteriales	f__Propionibacteriaceae	g__Microlunatus	s__Microlunatus_phosphovorus	97	81917878	4	0,343866	0,42973	2372612	0,000005	0,000005	0	2	186	0,98067	4566	0,06538	0	0,953481	0,291919	0,19209	#00b7da
n395	mOTU_28126	mOTU_28126	k__Bacteria	p__Bacteroidetes	c__Flavobacteriia	o__Flavobacteriales	f__Flavobacteriaceae	g__unclassified_Flavobacteriaceae_genus	s__Flavobacteriaceae_bacterium_TMED121	102	77804049	4	0,344935	0,434234	32322593	0,000006	0,000006	0	2	181	0,956319	4926	0,067988	0	0,832442	0,183137	0,220339	#00b7da
n396	mOTU_2851	mOTU_2851	k__Bacteria	p__Actinobacteria	c__Actinomycetia	o__Propionibacteriales	f__Nocardioidaceae	g__Friedmanniella	s__uncultured_Friedmanniella_sp.	98	82604296	4	0,344079	0,430631	23946393	0,000005	0,000005	0	2	177	0,977488	4646	0,065963	0	0,989475	0,214366	0,19774	#00b7da
n397	mOTU_2920	mOTU_2920	k__Bacteria	p__Actinobacteria	c__Actinomycetia	o__Propionibacteriales	f__Propionibacteriaceae	g__Microlunatus	s__Microlunatus_flavus	98	82530588	4	0,344079	0,430631	23946393	0,000005	0,000005	0	2	178	0,977488	4646	0,065963	0	0,81845	0,338424	0,19774	#00b7da
n398	mOTU_29693	mOTU_29693	k__Bacteria	p__Spirochaetes	c__Spirochaetia	o__Spirochaetales	f__Treponemataceae	g__Treponema	s__Treponema_sp._CETP13	68	47642846	4	0,333333	0,4	4298858	0,000003	0,000003	0	2	171	0,995171	2267	0,045805	0	0,779652	0	0,028249	#00b7da
n399	mOTU_29881	mOTU_29881	k__Bacteria	p__Candidatus_Roizmanbacteria	c__unclassified_Candidatus_Roizmanbacteria_class	o__unclassified_Candidatus_Roizmanbacteria_order	f__unclassified_Candidatus_Roizmanbacteria_family	g__unclassified_Candidatus_Roizmanbacteria_genus	s__Candidatus_Roizmanbacteria_bacterium_CG23_combo_of_CG06-09_8_20_14_all_35_49	102	78008096	4	0,344935	0,434234	32322593	0,000006	0,000006	0	2	191	0,956319	4926	0,067988	0	0,817728	0,156435	0,220339	#00b7da
n400	mOTU_29922	mOTU_29922	k__Bacteria	p__Cyanobacteria	c__unclassified_Cyanobacteria_class	o__unclassified_Cyanobacteria_order	f__unclassified_Cyanobacteria_family	g__unclassified_Cyanobacteria_genus	s__Cyanobacteria_bacterium_SW_10_48_33	99	7250106	4	0,344293	0,431532	27102601	0,000005	0,000005	0	2	188	0,961864	4666	0,066157	0	0,866358	0,061692	0,20339	#00b7da
n401	mOTU_29958	mOTU_29958	k__Bacteria	p__Candidatus_Azambacteria	c__unclassified_Candidatus_Azambacteria_class	o__unclassified_Candidatus_Azambacteria_order	f__unclassified_Candidatus_Azambacteria_family	g__unclassified_Candidatus_Azambacteria_genus	s__Candidatus_Azambacteria_bacterium_RIFCSPHIGHO2_01_FULL_40_24	63	44243191	5	0,279597	0,356997	2786394	0,000002	0,000002	0	2	172	0,996928	1947	0,042386	0	0,746299	0,009189	0	#00b7da
n402	mOTU_3022	mOTU_3022	k__Bacteria	p__Actinobacteria	c__Actinomycetia	o__Propionibacteriales	f__Propionibacteriaceae	g__unclassified_Propionibacteriaceae_genus	s__uncultured_Propionibacteriaceae_bacterium	99	8323594	4	0,344293	0,431532	24453834	0,000005	0,000005	0	2	179	0,97382	4724	0,066528	0	0,981822	0,178288	0,20339	#00b7da
n403	mOTU_30306	mOTU_30306	k__Bacteria	p__Bacteroidetes	c__Bacteroidia	o__Bacteroidales	f__Tannerellaceae	g__Parabacteroides	s__Parabacteroides_sp._BX2	102	75417826	4	0,344935	0,434234	32322593	0,000006	0,000006	0	2	175	0,956319	4926	0,067988	0	0,813925	0,248604	0,220339	#00b7da
n404	mOTU_30325	mOTU_30325	k__Bacteria	p__Proteobacteria	c__Gammaproteobacteria	o__Moraxellales	f__Moraxellaceae	g__Acinetobacter	s__Acinetobacter_sp._S40	77	5497469	4	0,335145	0,408108	4698295	0,000003	0,000003	0	2	171	0,987013	2888	0,051834	0	0,741231	0,067407	0,079096	#00b7da
n405	mOTU_30888	mOTU_30888	k__Bacteria	p__Proteobacteria	c__Gammaproteobacteria	o__Pseudomonadales	f__Pseudomonadaceae	g__Pseudomonas	s__Pseudomonas_palmensis	91	65839315	4	0,338002	0,420721	15769787	0,000003	0,000003	0	2	169	0,972405	3982	0,061029	0	0,805779	0,072586	0,158192	#00b7da
n406	mOTU_31006	mOTU_31006	k__Bacteria	p__Proteobacteria	c__Betaproteobacteria	o__Burkholderiales	f__Comamonadaceae	g__Hydrogenophaga	s__Hydrogenophaga_sp._4-CBA	87	61726919	4	0,337181	0,417117	13940827	0,000003	0,000003	0	2	171	0,975942	3651	0,058412	0	0,846663	0,028855	0,135593	#00b7da
n407	mOTU_31418	mOTU_31418	k__Bacteria	p__Firmicutes	c__Clostridia	o__Eubacteriales	f__Lachnospiraceae	g__Lachnoclostridium	s__Lachnoclostridium_sp._An118	82	58190163	4	0,33616	0,412613	9268231	0,000003	0,000003	0	2	172	0,981632	3260	0,055138	0	0,774432	0,050723	0,107345	#00b7da
n408	mOTU_3154	mOTU_3154	k__Bacteria	p__Actinobacteria	c__Actinomycetia	o__Propionibacteriales	f__Propionibacteriaceae	g__Microlunatus	s__Microlunatus_sagamiharensis	96	80868722	5	0,320624	0,411441	1587279	0,000005	0,000005	0	2	187	0,983553	4485	0,064777	0	0,994081	0,24588	0,186441	#00b7da
n409	mOTU_3367	mOTU_3367	k__Bacteria	p__Actinobacteria	c__Actinomycetia	o__Propionibacteriales	f__Propionibacteriaceae	g__Microlunatus	s__Microlunatus_speluncae	96	80930119	5	0,320624	0,411441	1587279	0,000005	0,000005	0	2	176	0,983553	4485	0,064777	0	0,906244	0,349846	0,186441	#00b7da
n410	mOTU_3468	mOTU_3468	k__Bacteria	p__Actinobacteria	c__Actinomycetia	o__Propionibacteriales	f__Propionibacteriaceae	g__Microlunatus	s__Microlunatus_antarcticus	91	76405742	5	0,3197	0,406937	0,174609	0,000005	0,000005	0	2	173	0,996337	4080	0,061708	0	0,920477	0,383289	0,158192	#00b7da
n411	mOTU_3506	mOTU_3506	k__Bacteria	p__Actinobacteria	c__Actinomycetia	o__Propionibacteriales	f__Propionibacteriaceae	g__Microlunatus	s__Microlunatus_parietis	99	83407325	4	0,344293	0,431532	24453834	0,000005	0,000005	0	2	174	0,97382	4724	0,066528	0	0,879589	0,321752	0,20339	#00b7da
n412	mOTU_4394	mOTU_4394	k__Bacteria	p__Actinobacteria	c__Actinomycetia	o__Propionibacteriales	f__Propionibacteriaceae	g__Microlunatus	s__Microlunatus_sp._Gsoil_973	102	87343444	4	0,344935	0,434234	32322593	0,000006	0,000006	0	2	183	0,956319	4926	0,067988	0	0,785553	0,29164	0,220339	#00b7da
n413	mOTU_4539	mOTU_4539	k__Bacteria	p__Actinobacteria	c__Actinomycetia	o__Propionibacteriales	f__Propionibacteriaceae	g__Microlunatus	s__Microlunatus_kandeliicorticis	88	73998937	5	0,319149	0,404234	0,02273	0,000005	0,000005	0	2	187	0,999478	3826	0,05973	0	0,964956	0,381183	0,141243	#00b7da
n414	mOTU_4910	mOTU_4910	k__Bacteria	p__Chloroflexi	c__Dehalococcoidia	o__unclassified_Dehalococcoidia_order	f__unclassified_Dehalococcoidia_family	g__unclassified_Dehalococcoidia_genus	s__Dehalococcoidia_bacterium_DG_22	100	78686215	4	0,344507	0,432432	25062707	0,000005	0,000005	0	2	172	0,969293	4798	0,067063	0	0,904076	0,276328	0,20904	#00b7da
n415	mOTU_5667	mOTU_5667	k__Bacteria	p__Proteobacteria	c__Deltaproteobacteria	o__Desulfobacterales	f__Desulfobacteraceae	g__Desulfobacula	s__Desulfobacula_toluolica	102	83887131	4	0,344935	0,434234	32322593	0,000006	0,000006	0	2	175	0,956319	4926	0,067988	0	0,919057	0,212763	0,220339	#00b7da
n416	mOTU_5900	mOTU_5900	k__Bacteria	p__Actinobacteria	c__Actinomycetia	o__Propionibacteriales	f__Propionibacteriaceae	g__Microlunatus	s__Microlunatus_soli	90	75053096	5	0,319516	0,406036	0,238622	0,000005	0,000005	0	2	173	0,995006	3985	0,060993	0	0,986065	0,343217	0,152542	#00b7da
n417	mOTU_6247	mOTU_6247	k__Bacteria	p__Actinobacteria	c__Actinomycetia	o__Propionibacteriales	f__Propionibacteriaceae	g__Microlunatus	s__Microlunatus_endophyticus	90	75396407	5	0,319516	0,406036	0,08008	0,000005	0,000005	0	2	189	0,998252	3998	0,06107	0	1	0,304515	0,152542	#00b7da
n418	mOTU_6655	mOTU_6655	k__Bacteria	p__Proteobacteria	c__Deltaproteobacteria	o__Desulfobacterales	f__Desulfobacteraceae	g__Desulfobacter	s__Desulfobacter_hydrogenophilus	88	63463938	4	0,368037	0,455706	50932596504	0,000005	0,000005	0	2	185	0,951933	3644	0,059312	0	0,724191	0,185937	0,141243	#00b7da
n419	mOTU_6904	mOTU_6904	k__Bacteria	p__Actinobacteria	c__Actinomycetia	o__Propionibacteriales	f__Propionibacteriaceae	g__Auraticoccus	s__Auraticoccus_cholistanensis	102	8742427	4	0,344935	0,434234	32322593	0,000006	0,000006	0	2	172	0,956319	4926	0,067988	0	0,897408	0,134468	0,220339	#00b7da
n420	mOTU_7182	mOTU_7182	k__Bacteria	p__Actinobacteria	c__Actinomycetia	o__Propionibacteriales	f__Propionibacteriaceae	g__Auraticoccus	s__Auraticoccus_monumenti	102	8723037	4	0,344935	0,434234	32322593	0,000006	0,000006	0	2	184	0,956319	4926	0,067988	0	0,769804	0,273562	0,220339	#00b7da
n421	mOTU_7233	mOTU_7233	k__Bacteria	p__Actinobacteria	c__Actinomycetia	o__Propionibacteriales	f__Propionibacteriaceae	g__unclassified_Propionibacteriaceae_genus	s__Propionibacteriaceae_bacterium	96	80224899	4	0,343653	0,428829	23176527	0,000005	0,000005	0	2	192	0,982237	4479	0,064748	0	0,875493	0,376627	0,186441	#00b7da
n422	mOTU_7788	mOTU_7788	k__Bacteria	p__Actinobacteria	c__Actinomycetia	o__Micromonosporales	f__Micromonosporaceae	g__Actinoplanes	s__Actinoplanes_sp._L3-i22	91	75372164	5	0,3197	0,406937	0,432655	0,000005	0,000005	0	2	178	0,995604	4077	0,06169	0	0,900002	0,391967	0,158192	#00b7da
n423	mOTU_7964	mOTU_7964	k__Bacteria	p__Actinobacteria	c__Actinomycetia	o__Streptomycetales	f__Streptomycetaceae	g__Streptomyces	s__Streptomyces_cyaneochromogenes	101	80019249	4	0,34472	0,433333	25890034	0,000006	0,000006	0	2	180	0,963168	4864	0,067541	0	0,830936	0,306829	0,214689	#00b7da
n424	mOTU_8056	mOTU_8056	k__Bacteria	p__Actinobacteria	c__Actinomycetia	o__Micrococcales	f__Cellulomonadaceae	g__Cellulomonas	s__Cellulomonas_chitinilytica	95	79002933	4	0,343441	0,427928	23590757	0,000005	0,000005	0	2	181	0,982979	4389	0,064091	0	0,927257	0,330128	0,180791	#00b7da
n425	mOTU_8114	mOTU_8114	k__Bacteria	p__Actinobacteria	c__Actinomycetia	o__Streptomycetales	f__Streptomycetaceae	g__Streptomyces	s__Streptomyces_hirsutus	91	74533762	4	0,342593	0,424324	2221892	0,000005	0,000005	0	2	186	0,994628	4073	0,061673	0	0,979251	0,316707	0,158192	#00b7da
n426	mOTU_8173	mOTU_8173	k__Bacteria	p__Actinobacteria	c__Actinomycetia	o__Geodermatophilales	f__Geodermatophilaceae	g__Blastococcus	s__Blastococcus_sp._KM273129	101	85845337	4	0,34472	0,433333	25890034	0,000006	0,000006	0	2	182	0,963168	4864	0,067541	0	0,957238	0,172652	0,214689	#00b7da
n427	mOTU_8451	mOTU_8451	k__Bacteria	p__Actinobacteria	c__Actinomycetia	o__Nakamurellales	f__Nakamurellaceae	g__Nakamurella	s__Nakamurella_aerolata	102	86434452	4	0,344935	0,434234	32322593	0,000006	0,000006	0	2	170	0,956319	4926	0,067988	0	0,878805	0,199672	0,220339	#00b7da
n428	mOTU_8466	mOTU_8466	k__Bacteria	p__Actinobacteria	c__Actinomycetia	o__Propionibacteriales	f__Nocardioidaceae	g__Micropruina	s__Micropruina_glycogenica	102	86993314	4	0,344935	0,434234	32322593	0,000006	0,000006	0	2	185	0,956319	4926	0,067988	0	0,877403	0,115396	0,220339	#00b7da
n429	mOTU_8635	mOTU_8635	k__Bacteria	p__Actinobacteria	c__Actinomycetia	o__Propionibacteriales	f__Propionibacteriaceae	g__Desertihabitans	s__Desertihabitans_brevis	101	84388777	4	0,34472	0,433333	25890034	0,000006	0,000006	0	2	191	0,963168	4864	0,067541	0	0,807403	0,309015	0,214689	#00b7da
n430	mOTU_8968	mOTU_8968	k__Bacteria	p__Actinobacteria	c__Actinomycetia	o__Propionibacteriales	f__Nocardioidaceae	g__Nocardioides	s__Nocardioides_alcanivorans	100	82216456	4	0,344507	0,432432	25062707	0,000005	0,000005	0	2	171	0,969293	4798	0,067063	0	0,934806	0,264119	0,20904	#00b7da
n431	mOTU_9087	mOTU_9087	k__Bacteria	p__Actinobacteria	c__Actinomycetia	o__Streptomycetales	f__Streptomycetaceae	g__Streptomyces	s__Streptomyces_sp._SLBN-118	102	86006651	4	0,344935	0,434234	32322593	0,000006	0,000006	0	2	193	0,956319	4926	0,067988	0	0,915313	0,154739	0,220339	#00b7da
n432	mOTU_9991	mOTU_9991	k__Bacteria	p__Actinobacteria	c__Actinomycetia	o__Propionibacteriales	f__Nocardioidaceae	g__Propionicicella	s__Propionicicella_superfundia	102	86984269	4	0,344935	0,434234	32322593	0,000006	0,000006	0	2	183	0,956319	4926	0,067988	0	0,905515	0,187707	0,220339	#00b7da
n433	mOTU_36485	mOTU_36485	k__Fungi	p__Chytridiomycota	c__Neocallimastigomycetes	o__Neocallimastigales	f__Neocallimastigaceae	g__Piromyces	s__Piromyces_sp._X1	90	73928793	5	0,319516	0,406036	0,151879	0,000005	0,000005	0	2	190	0,996754	3992	0,061035	0	0,965206	0,353817	0,152542	#00b7da
n434	mOTU_36804	mOTU_36804	k__Fungi	p__Ascomycota	c__Saccharomycetes	o__Saccharomycetales	f__Debaryomycetaceae	g__Debaryomyces	s__[Candida]_psychrophila	102	82255745	4	0,344935	0,434234	32322593	0,000006	0,000006	0	2	188	0,956319	4926	0,067988	0	0,800507	0,221839	0,220339	#00b7da
n435	mOTU_38590	mOTU_38590	k__Viruses	p__Uroviricota	c__Caudoviricetes	o__unclassified_Caudoviricetes_order	f__Siphoviridae	g__unclassified_Siphoviridae_genus	s__Pseudomonas_phage_H72	94	68910453	4	0,343228	0,427027	20731739	0,000005	0,000005	0	2	187	0,967284	4228	0,062961	0	0,751457	0,141019	0,175141	#00b7da
n436	mOTU_38614	mOTU_38614	k__Viruses	p__Uroviricota	c__Caudoviricetes	o__unclassified_Caudoviricetes_order	f__unclassified_Caudoviricetes_family	g__Timquatrovirus	s__Mycobacterium_phage_33D	102	8449328	4	0,344935	0,434234	32322593	0,000006	0,000006	0	2	189	0,956319	4926	0,067988	0	0,84983	0,207932	0,220339	#00b7da
n437	mOTU_38631	mOTU_38631	k__Viruses	p__Nucleocytoviricota	c__Megaviricetes	o__Imitervirales	f__Mimiviridae	g__unclassified_Mimiviridae_genus	s__Yellowstone_lake_mimivirus	100	81122021	4	0,344507	0,432432	25062707	0,000005	0,000005	0	2	176	0,969293	4798	0,067063	0	0,944215	0,236593	0,20904	#00b7da
n438	mOTU_38784	mOTU_38784	k__Viruses	p__Uroviricota	c__Caudoviricetes	o__unclassified_Caudoviricetes_order	f__Siphoviridae	g__unclassified_Siphoviridae_genus	s__Siphoviridae_sp._ctXZx16	92	68224772	4	0,342804	0,425225	18817533	0,000005	0,000005	0	2	192	0,971333	4066	0,061719	0	0,830249	0,055821	0,163842	#00b7da
n439	mOTU_39982	mOTU_39982	k__Viruses	p__Uroviricota	c__Caudoviricetes	o__unclassified_Caudoviricetes_order	f__unclassified_Caudoviricetes_family	g__Avocadovirus	s__Avocadovirus_flagstaff	101	82922115	5	0,321553	0,415946	10183753	0,000005	0,000005	0	2	184	0,958416	4840	0,067385	0	0,966855	0,144526	0,214689	#00b7da
n440	mOTU_1651	mOTU_1651	k__Archaea	p__Euryarchaeota	c__unclassified_Euryarchaeota_class	o__unclassified_Euryarchaeota_order	f__unclassified_Euryarchaeota_family	g__unclassified_Euryarchaeota_genus	s__uncultured_marine_group_II/III_euryarchaeote_KM3_156_D02	115	86741869	6	0,244601	0,37988	18183645	0	0	0	3	222	0,948589	6218	0,100806	0	0,11445	0,814142	0,293785	#ff743e
n441	mOTU_1757	mOTU_1757	k__Archaea	p__Thaumarchaeota	c__unclassified_Thaumarchaeota_class	o__unclassified_Thaumarchaeota_order	f__unclassified_Thaumarchaeota_family	g__unclassified_Thaumarchaeota_genus	s__uncultured_marine_thaumarchaeote_KM3_60_F11	115	85964602	6	0,244601	0,37988	18183645	0	0	0	3	212	0,948589	6218	0,100806	0	0,143452	0,812727	0,293785	#ff743e
n442	mOTU_2020	mOTU_2020	k__Archaea	p__Thaumarchaeota	c__unclassified_Thaumarchaeota_class	o__unclassified_Thaumarchaeota_order	f__unclassified_Thaumarchaeota_family	g__unclassified_Thaumarchaeota_genus	s__uncultured_marine_thaumarchaeote_KM3_66_E12	110	80601045	6	0,244063	0,375375	17706934	0	0	0	3	211	0,950959	5701	0,096558	0	0,137349	0,681237	0,265537	#ff743e
n443	mOTU_10313	mOTU_10313	k__Bacteria	p__Bacteroidetes	c__Flavobacteriia	o__Flavobacteriales	f__Flavobacteriaceae	g__Flavobacterium	s__Flavobacterium_sp._ACN2	115	92395901	6	0,244601	0,37988	18183645	0	0	0	3	203	0,948589	6218	0,100806	0	0,097053	0,789776	0,293785	#ff743e
n444	mOTU_11187	mOTU_11187	k__Bacteria	p__Proteobacteria	c__Gammaproteobacteria	o__Cellvibrionales	f__Spongiibacteraceae	g__Oceanicoccus	s__Oceanicoccus_sp._KOV_DT_Chl	112	80809263	6	0,244278	0,377177	17838113	0	0	0	3	195	0,95045	5908	0,098278	0	0,053487	0,761238	0,276836	#ff743e
n445	mOTU_11212	mOTU_11212	k__Bacteria	p__Bacteroidetes	c__Bacteroidia	o__Marinilabiliales	f__Prolixibacteraceae	g__Mangrovibacterium	s__Mangrovibacterium_lignilyticum	91	67237917	6	0,242041	0,358258	15085793	0	0	0	3	210	0,981929	4021	0,080753	0	0,062387	0,613903	0,158192	#ff743e
n446	mOTU_11343	mOTU_11343	k__Bacteria	p__Ignavibacteriae	c__Ignavibacteria	o__unclassified_Ignavibacteria_order	f__unclassified_Ignavibacteria_family	g__unclassified_Ignavibacteria_genus	s__Ignavibacteria_bacterium_GWB2_36_8	114	82894722	6	0,244493	0,378979	18101817	0	0	0	3	206	0,948921	6112	0,099954	0	0,190153	0,832572	0,288136	#ff743e
n447	mOTU_11846	mOTU_11846	k__Bacteria	p__Proteobacteria	c__Hydrogenophilalia	o__Hydrogenophilales	f__unclassified_Hydrogenophilales_family	g__unclassified_Hydrogenophilales_genus	s__Hydrogenophilales_bacterium_28-61-11	99	70335525	6	0,242888	0,365465	15683102	0	0	0	3	208	0,974026	4725	0,087684	0	0,01859	0,686324	0,20339	#ff743e
n448	mOTU_12056	mOTU_12056	k__Bacteria	p__Bacteroidetes	c__Flavobacteriia	o__Flavobacteriales	f__Flavobacteriaceae	g__Arenibacter	s__Arenibacter_echinorum	111	79590593	6	0,244171	0,376276	17718525	0	0	0	3	207	0,951515	5809	0,097452	0	0,182539	0,675342	0,271186	#ff743e
n449	mOTU_12067	mOTU_12067	k__Bacteria	p__Proteobacteria	c__Alphaproteobacteria	o__Hyphomonadales	f__Hyphomonadaceae	g__Vitreimonas	s__Vitreimonas_flagellata	99	72086785	6	0,242888	0,365465	1080517	0	0	0	3	221	0,97918	4750	0,087947	0	0,255557	0,922675	0,20339	#ff743e
n450	mOTU_13285	mOTU_13285	k__Bacteria	p__Proteobacteria	c__Alphaproteobacteria	o__Parvularculales	f__Parvularculaceae	g__Aquisalinus	s__Aquisalinus_flavus	115	86473458	6	0,244601	0,37988	18183645	0	0	0	3	201	0,948589	6218	0,100806	0	0,146725	0,866286	0,293785	#ff743e
n451	mOTU_13356	mOTU_13356	k__Bacteria	p__Proteobacteria	c__Gammaproteobacteria	o__unclassified_Gammaproteobacteria_order	f__unclassified_Gammaproteobacteria_family	g__unclassified_Gammaproteobacteria_genus	s__uncultured_gamma_proteobacterium_Rifle_16ft_4_minimus_1061	115	86772332	6	0,244601	0,37988	18183645	0	0	0	3	216	0,948589	6218	0,100806	0	0,172235	0,858446	0,293785	#ff743e
n452	mOTU_14055	mOTU_14055	k__Bacteria	p__Bacteroidetes	c__Cytophagia	o__Cytophagales	f__Cytophagaceae	g__Siphonobacter	s__Siphonobacter_aquaeclarae	115	86974584	6	0,244601	0,37988	18183645	0	0	0	3	215	0,948589	6218	0,100806	0	0,182992	0,782904	0,293785	#ff743e
n453	mOTU_14149	mOTU_14149	k__Bacteria	p__Proteobacteria	c__Gammaproteobacteria	o__unclassified_Gammaproteobacteria_order	f__unclassified_Gammaproteobacteria_family	g__Pseudohongiella	s__Pseudohongiella_spirulinae	106	76133341	6	0,243635	0,371772	16895839	0	0	0	3	199	0,959209	5338	0,09337	0	0,008846	0,781677	0,242938	#ff743e
n454	mOTU_14161	mOTU_14161	k__Bacteria	p__Bacteroidetes	c__Cytophagia	o__Cytophagales	f__Cytophagaceae	g__Rudanella	s__Rudanella_paleaurantiibacter	115	86644723	6	0,244601	0,37988	18183645	0	0	0	3	209	0,948589	6218	0,100806	0	0,160186	0,834946	0,293785	#ff743e
n455	mOTU_14431	mOTU_14431	k__Bacteria	p__Proteobacteria	c__Gammaproteobacteria	o__Cellvibrionales	f__Cellvibrionaceae	g__Teredinibacter	s__Teredinibacter_franksiae	106	74501223	6	0,243635	0,371772	16930363	0	0	0	3	205	0,95867	5335	0,093346	0	0,038708	0,707407	0,242938	#ff743e
n456	mOTU_15669	mOTU_15669	k__Bacteria	p__Bacteroidetes	c__Flavobacteriia	o__Flavobacteriales	f__Flavobacteriaceae	g__Mangrovimonas	s__Mangrovimonas_xylaniphaga	114	84385117	6	0,244493	0,378979	17994323	0	0	0	3	218	0,950163	6120	0,100007	0	0,021389	0,84291	0,288136	#ff743e
n457	mOTU_15727	mOTU_15727	k__Bacteria	p__Bacteroidetes	c__Sphingobacteriia	o__Sphingobacteriales	f__Sphingobacteriaceae	g__Pedobacter	s__Pedobacter_xixiisoli	113	80730808	6	0,244386	0,378078	17912495	0	0	0	3	222	0,950537	6015	0,099155	0	0,029158	0,805883	0,282486	#ff743e
n458	mOTU_15779	mOTU_15779	k__Bacteria	p__Bacteroidetes	c__Cytophagia	o__Cytophagales	f__Cyclobacteriaceae	g__Algoriphagus	s__Algoriphagus_kandeliae	115	89841409	6	0,244601	0,37988	18183645	0	0	0	3	196	0,948589	6218	0,100806	0	0,06492	0,849813	0,293785	#ff743e
n459	mOTU_15841	mOTU_15841	k__Bacteria	p__Proteobacteria	c__Gammaproteobacteria	o__Cellvibrionales	f__Halieaceae	g__Pseudohaliea	s__Pseudohaliea_rubra	115	92916961	6	0,244601	0,37988	18183645	0	0	0	3	207	0,948589	6218	0,100806	0	0,065928	0,820946	0,293785	#ff743e
n460	mOTU_15942	mOTU_15942	k__Bacteria	p__Proteobacteria	c__Gammaproteobacteria	o__Cellvibrionales	f__Cellvibrionaceae	g__Cellvibrio	s__Cellvibrio_polysaccharolyticus	113	81532043	6	0,244386	0,378078	17784255	0	0	0	3	200	0,952276	6026	0,099236	0	0,059185	0,91271	0,282486	#ff743e
n461	mOTU_16523	mOTU_16523	k__Bacteria	p__Proteobacteria	c__Alphaproteobacteria	o__unclassified_Alphaproteobacteria_order	f__unclassified_Alphaproteobacteria_family	g__unclassified_Alphaproteobacteria_genus	s__Alphaproteobacteria_bacterium_PA1	115	89911341	6	0,244601	0,37988	18183645	0	0	0	3	219	0,948589	6218	0,100806	0	0,131259	0,893447	0,293785	#ff743e
n462	mOTU_16615	mOTU_16615	k__Bacteria	p__Proteobacteria	c__Gammaproteobacteria	o__unclassified_Gammaproteobacteria_order	f__unclassified_Gammaproteobacteria_family	g__unclassified_Gammaproteobacteria_genus	s__endosymbiont_of_Escarpia_spicata	115	887703	6	0,244601	0,37988	18183645	0	0	0	3	200	0,948589	6218	0,100806	0	0,108206	0,843508	0,293785	#ff743e
n463	mOTU_17586	mOTU_17586	k__Bacteria	p__Nitrospirae	c__unclassified_Nitrospirae_class	o__unclassified_Nitrospirae_order	f__unclassified_Nitrospirae_family	g__unclassified_Nitrospirae_genus	s__Nitrospirae_bacterium_CG2_30_41_42	115	89098587	6	0,244601	0,37988	18183645	0	0	0	3	213	0,948589	6218	0,100806	0	0,073945	0,790952	0,293785	#ff743e
n464	mOTU_17704	mOTU_17704	k__Bacteria	p__Proteobacteria	c__Gammaproteobacteria	o__Alteromonadales	f__Psychromonadaceae	g__Corallincola	s__unclassified_Corallincola_species	112	79130306	6	0,244278	0,377177	12850943	0	0	0	3	214	0,952059	5918	0,098356	0	0,039407	0,902638	0,276836	#ff743e
n465	mOTU_17865	mOTU_17865	k__Bacteria	p__unclassified_Bacteria_phylum	c__unclassified_Bacteria_class	o__unclassified_Bacteria_order	f__unclassified_Bacteria_family	g__unclassified_Bacteria_genus	s__uncultured_bacterium_21	114	8396544	6	0,244493	0,378979	18101606	0	0	0	3	204	0,948921	6112	0,099954	0	0,202135	0,805385	0,288136	#ff743e
n466	mOTU_17916	mOTU_17916	k__Bacteria	p__Bacteroidetes	c__Bacteroidia	o__Marinilabiliales	f__Prolixibacteraceae	g__Prolixibacter	s__Prolixibacter_sp._SD074	114	84932466	6	0,244493	0,378979	18127873	0	0	0	3	217	0,948455	6109	0,09993	0	0,148975	0,707266	0,288136	#ff743e
n467	mOTU_18035	mOTU_18035	k__Bacteria	p__Bacteroidetes	c__Flavobacteriia	o__Flavobacteriales	f__Flavobacteriaceae	g__Flavobacterium	s__Flavobacterium_sp._GSN2	92	6555241	7	0,203148	0,326671	1163871	0	0	0	3	210	0,975155	4082	0,081509	0	0,08452	0,63112	0,163842	#ff743e
n468	mOTU_18787	mOTU_18787	k__Bacteria	p__unclassified_Bacteria_phylum	c__unclassified_Bacteria_class	o__unclassified_Bacteria_order	f__unclassified_Bacteria_family	g__unclassified_Bacteria_genus	s__uncultured_bacterium_23	114	84105359	6	0,244493	0,378979	18008229	0	0	0	3	211	0,950008	6119	0,1	0	0,160168	0,682728	0,288136	#ff743e
n469	mOTU_18874	mOTU_18874	k__Bacteria	p__Proteobacteria	c__Gammaproteobacteria	o__Xanthomonadales	f__unclassified_Xanthomonadales_family	g__unclassified_Xanthomonadales_genus	s__Xanthomonadales_bacterium_CG_4_9_14_3_um_filter_62_6	106	73074223	6	0,243635	0,371772	7356414	0	0	0	3	204	0,962983	5359	0,093602	0	0,109112	0,680224	0,242938	#ff743e
n470	mOTU_19141	mOTU_19141	k__Bacteria	p__Proteobacteria	c__Betaproteobacteria	o__Neisseriales	f__Chromobacteriaceae	g__Chromobacterium	s__Chromobacterium_sp._Beijing	115	86948498	6	0,244601	0,37988	18183645	0	0	0	3	209	0,948589	6218	0,100806	0	0,088856	0,821266	0,293785	#ff743e
n471	mOTU_19212	mOTU_19212	k__Bacteria	p__Proteobacteria	c__Hydrogenophilalia	o__Hydrogenophilales	f__unclassified_Hydrogenophilales_family	g__unclassified_Hydrogenophilales_genus	s__Hydrogenophilales_bacterium_CG_4_9_14_3_um_filter_63_34	115	9185283	6	0,244601	0,37988	18183645	0	0	0	3	221	0,948589	6218	0,100806	0	0,087592	0,854912	0,293785	#ff743e
n472	mOTU_19276	mOTU_19276	k__Bacteria	p__Proteobacteria	c__Betaproteobacteria	o__Nitrosomonadales	f__Methylophilaceae	g__Methylotenera	s__Methylotenera_sp._N17	113	81408946	6	0,244386	0,378078	12955681	0	0	0	3	196	0,951327	6020	0,099194	0	0,23047	0,817079	0,282486	#ff743e
n473	mOTU_19614	mOTU_19614	k__Bacteria	p__Candidatus_Delongbacteria	c__unclassified_Candidatus_Delongbacteria_class	o__unclassified_Candidatus_Delongbacteria_order	f__unclassified_Candidatus_Delongbacteria_family	g__unclassified_Candidatus_Delongbacteria_genus	s__Candidatus_Delongbacteria_bacterium_GWF2_40_14	112	79894719	6	0,244278	0,377177	12646084	0	0	0	3	202	0,954311	5932	0,098457	0	0,092022	0,932001	0,276836	#ff743e
n474	mOTU_19647	mOTU_19647	k__Bacteria	p__Bacteroidetes	c__Flavobacteriia	o__Flavobacteriales	f__Flavobacteriaceae	g__Gaetbulibacter	s__Gaetbulibacter_sp._4G1	114	84476107	6	0,244493	0,378979	18008229	0	0	0	3	203	0,950008	6119	0,1	0	0,176786	0,703649	0,288136	#ff743e
n475	mOTU_19654	mOTU_19654	k__Bacteria	p__Firmicutes	c__Bacilli	o__Bacillales	f__Bacillaceae	g__Evansella	s__Evansella_cellulosilytica	115	85563702	6	0,244601	0,37988	18183645	0	0	0	3	219	0,948589	6218	0,100806	0	0,16318	0,758796	0,293785	#ff743e
n476	mOTU_20020	mOTU_20020	k__Bacteria	p__Proteobacteria	c__Gammaproteobacteria	o__Thiotrichales	f__Thiotrichaceae	g__Leucothrix	s__Leucothrix_sargassi	115	84727805	6	0,244601	0,37988	18183645	0	0	0	3	203	0,948589	6218	0,100806	0	0,127427	0,78906	0,293785	#ff743e
n477	mOTU_20282	mOTU_20282	k__Bacteria	p__Thermodesulfobacteria	c__Thermodesulfobacteria	o__Thermodesulfobacteriales	f__Thermodesulfobacteriaceae	g__Thermodesulfobacterium	s__Thermodesulfobacterium_commune	115	87287695	6	0,244601	0,37988	18183645	0	0	0	3	212	0,948589	6218	0,100806	0	0,156538	0,787212	0,293785	#ff743e
n478	mOTU_21102	mOTU_21102	k__Bacteria	p__unclassified_Bacteria_phylum	c__unclassified_Bacteria_class	o__unclassified_Bacteria_order	f__unclassified_Bacteria_family	g__unclassified_Bacteria_genus	s__uncultured_bacterium_BLR8	107	75507106	6	0,243742	0,372673	17279882	0	0	0	3	199	0,954153	5411	0,094063	0	0,006817	0,817864	0,248588	#ff743e
n479	mOTU_21204	mOTU_21204	k__Bacteria	p__Ignavibacteriae	c__Ignavibacteria	o__unclassified_Ignavibacteria_order	f__unclassified_Ignavibacteria_family	g__unclassified_Ignavibacteria_genus	s__Ignavibacteria_bacterium_GWC2_35_8	112	82606453	6	0,244278	0,377177	17640249	0	0	0	3	208	0,953185	5925	0,098394	0	0,033531	0,772491	0,276836	#ff743e
n480	mOTU_21678	mOTU_21678	k__Bacteria	p__Bacteroidetes	c__Flavobacteriia	o__Flavobacteriales	f__Flavobacteriaceae	g__Aquimarina	s__Aquimarina_spongiae	99	69678288	6	0,242888	0,365465	15810081	0	0	0	3	197	0,971758	4714	0,087605	0	0,063562	0,658443	0,20339	#ff743e
n481	mOTU_22228	mOTU_22228	k__Bacteria	p__Bacteroidetes	c__Flavobacteriia	o__Flavobacteriales	f__Flavobacteriaceae	g__Nonlabens	s__Nonlabens_ulvanivorans	95	68488612	6	0,242464	0,361862	15331948	0	0	0	3	206	0,978499	4369	0,084243	0	0,037099	0,659767	0,180791	#ff743e
n482	mOTU_22324	mOTU_22324	k__Bacteria	p__Bacteroidetes	c__Bacteroidia	o__Bacteroidales	f__Tannerellaceae	g__Parabacteroides	s__Parabacteroides_sp._HGS0025	115	86385078	6	0,244601	0,37988	18183645	0	0	0	3	210	0,948589	6218	0,100806	0	0,053562	0,879595	0,293785	#ff743e
n483	mOTU_22578	mOTU_22578	k__Bacteria	p__Bacteroidetes	c__Flavobacteriia	o__Flavobacteriales	f__Flavobacteriaceae	g__Lutibacter	s__Lutibacter_profundi	102	70589223	7	0,203894	0,33568	2261927	0	0	0	3	220	0,961755	4954	0,09	0	0,237151	0,731956	0,220339	#ff743e
n484	mOTU_22643	mOTU_22643	k__Bacteria	p__Bacteroidetes	c__Flavobacteriia	o__Flavobacteriales	f__Flavobacteriaceae	g__Arenitalea	s__Arenitalea_lutea	109	79426026	6	0,243956	0,374474	17386943	0	0	0	3	201	0,954978	5621	0,095857	0	0,216199	0,885209	0,259887	#ff743e
n485	mOTU_22780	mOTU_22780	k__Bacteria	p__Bacteroidetes	c__Bacteroidia	o__Bacteroidales	f__Porphyromonadaceae	g__Porphyromonas	s__Porphyromonas_cangingivalis	115	91684249	6	0,244601	0,37988	18183645	0	0	0	3	205	0,948589	6218	0,100806	0	0,205008	0,771775	0,293785	#ff743e
n486	mOTU_23037	mOTU_23037	k__Bacteria	p__Proteobacteria	c__Alphaproteobacteria	o__Hyphomicrobiales	f__Nitrobacteraceae	g__Bradyrhizobium	s__Bradyrhizobium_sp._BR2003	115	87731601	6	0,244601	0,37988	18183645	0	0	0	3	216	0,948589	6218	0,100806	0	0,042161	0,855059	0,293785	#ff743e
n487	mOTU_23173	mOTU_23173	k__Bacteria	p__Candidatus_Kuenenbacteria	c__unclassified_Candidatus_Kuenenbacteria_class	o__unclassified_Candidatus_Kuenenbacteria_order	f__unclassified_Candidatus_Kuenenbacteria_family	g__unclassified_Candidatus_Kuenenbacteria_genus	s__Candidatus_Kuenenbacteria_bacterium_CG22_combo_CG10-13_8_21_14_all_39_9	115	87237377	6	0,244601	0,37988	18183645	0	0	0	3	195	0,948589	6218	0,100806	0	0,09454	0,745418	0,293785	#ff743e
n488	mOTU_23408	mOTU_23408	k__Bacteria	p__Proteobacteria	c__Gammaproteobacteria	o__Alteromonadales	f__Shewanellaceae	g__Shewanella	s__Shewanella_ulleungensis	115	89822162	6	0,244601	0,37988	18183645	0	0	0	3	209	0,948589	6218	0,100806	0	0,099512	0,884632	0,293785	#ff743e
n489	mOTU_23636	mOTU_23636	k__Bacteria	p__Thermotogae	c__Thermotogae	o__Petrotogales	f__Petrotogaceae	g__Marinitoga	s__Marinitoga_piezophila	115	91131678	6	0,244601	0,37988	18183645	0	0	0	3	212	0,948589	6218	0,100806	0	0,211521	0,743476	0,293785	#ff743e
n490	mOTU_23947	mOTU_23947	k__Bacteria	p__Proteobacteria	c__Gammaproteobacteria	o__unclassified_Gammaproteobacteria_order	f__unclassified_Gammaproteobacteria_family	g__unclassified_Gammaproteobacteria_genus	s__Gammaproteobacteria_bacterium_TMED163	109	77496946	6	0,243956	0,374474	17315538	0	0	0	3	215	0,955148	5622	0,095846	0	0,086857	0,684301	0,259887	#ff743e
n491	mOTU_24146	mOTU_24146	k__Bacteria	p__Proteobacteria	c__Gammaproteobacteria	o__Pseudomonadales	f__Pseudomonadaceae	g__Pseudomonas	s__Pseudomonas_sp._Leaf129	113	83887686	6	0,244386	0,378078	17723655	0	0	0	3	198	0,95275	6029	0,099259	0	0,026889	0,875444	0,282486	#ff743e
n492	mOTU_24224	mOTU_24224	k__Bacteria	p__Chloroflexi	c__Anaerolineae	o__Anaerolineales	f__Anaerolineaceae	g__Anaerolinea	s__Anaerolinea_sp._RIFOXYB12_FULL_60_12	115	86542672	6	0,244601	0,37988	18183645	0	0	0	3	198	0,948589	6218	0,100806	0	0,110674	0,766054	0,293785	#ff743e
n493	mOTU_24304	mOTU_24304	k__Bacteria	p__Bacteroidetes	c__Sphingobacteriia	o__Sphingobacteriales	f__Sphingobacteriaceae	g__Pedobacter	s__Pedobacter_mucosus	115	89910447	6	0,244601	0,37988	18183645	0	0	0	3	196	0,948589	6218	0,100806	0	0,119464	0,73647	0,293785	#ff743e
n494	mOTU_24431	mOTU_24431	k__Bacteria	p__Bacteroidetes	c__Flavobacteriia	o__Flavobacteriales	f__Flavobacteriaceae	g__Lutibacter	s__Lutibacter_flavus	112	83330357	6	0,244278	0,377177	17674659	0	0	0	3	202	0,952703	5922	0,098385	0	0,099172	0,715937	0,276836	#ff743e
n495	mOTU_24503	mOTU_24503	k__Bacteria	p__Proteobacteria	c__Gammaproteobacteria	o__Aeromonadales	f__Aeromonadaceae	g__Tolumonas	s__Tolumonas_sp.	113	88623515	6	0,244386	0,378078	17588943	0	0	0	3	201	0,95433	6039	0,099331	0	0,244319	0,787199	0,282486	#ff743e
n496	mOTU_24531	mOTU_24531	k__Bacteria	p__Proteobacteria	c__Betaproteobacteria	o__Nitrosomonadales	f__Methylophilaceae	g__unclassified_Methylophilaceae_genus	s__Methylophilaceae_bacterium_17-44-8	112	8451295	6	0,244278	0,377177	12195228	0	0	0	3	198	0,958333	5957	0,098635	0	0,15079	0,918368	0,276836	#ff743e
n497	mOTU_25711	mOTU_25711	k__Bacteria	p__Firmicutes	c__Bacilli	o__Bacillales	f__Staphylococcaceae	g__Nosocomiicoccus	s__Nosocomiicoccus_sp._HMSC067E10	104	74853858	6	0,243421	0,36997	1185927	0	0	0	3	195	0,958551	5134	0,091613	0	0,259815	0,817833	0,231638	#ff743e
n498	mOTU_26134	mOTU_26134	k__Bacteria	p__Bacteroidetes	c__Flavobacteriia	o__Flavobacteriales	f__Flavobacteriaceae	g__Polaribacter	s__Polaribacter_sp._Hel1_33_49	115	82591179	6	0,244601	0,37988	18183645	0	0	0	3	222	0,948589	6218	0,100806	0	0,143848	0,734057	0,293785	#ff743e
n499	mOTU_26165	mOTU_26165	k__Bacteria	p__Bacteroidetes	c__Flavobacteriia	o__Flavobacteriales	f__Flavobacteriaceae	g__Maribacter	s__Maribacter_aquivivus	115	8544312	6	0,244601	0,37988	18183645	0	0	0	3	217	0,948589	6218	0,100806	0	0,174338	0,810194	0,293785	#ff743e
n500	mOTU_26930	mOTU_26930	k__Bacteria	p__Fusobacteria	c__unclassified_Fusobacteria_class	o__unclassified_Fusobacteria_order	f__unclassified_Fusobacteria_family	g__unclassified_Fusobacteria_genus	s__Fusobacteria_bacterium	113	8595804	6	0,244386	0,378078	17463938	0	0	0	3	213	0,955594	6047	0,099389	0	0,160263	0,891825	0,282486	#ff743e
n501	mOTU_27340	mOTU_27340	k__Bacteria	p__Proteobacteria	c__Gammaproteobacteria	o__Chromatiales	f__Ectothiorhodospiraceae	g__Thioalkalivibrio	s__Thioalkalivibrio_sp._ALE23	115	83371774	6	0,244601	0,37988	18183645	0	0	0	3	197	0,948589	6218	0,100806	0	0,075266	0,880085	0,293785	#ff743e
n502	mOTU_27485	mOTU_27485	k__Bacteria	p__Bacteroidetes	c__Bacteroidia	o__Bacteroidales	f__Odoribacteraceae	g__Odoribacter	s__Odoribacter_laneus_CAG:561	115	89724328	6	0,244601	0,37988	18183645	0	0	0	3	201	0,948589	6218	0,100806	0	0,119457	0,869657	0,293785	#ff743e
n503	mOTU_27668	mOTU_27668	k__Bacteria	p__Proteobacteria	c__Gammaproteobacteria	o__Alteromonadales	f__Shewanellaceae	g__Shewanella	s__Shewanella_sp._SNU_WT4	109	82369114	6	0,243956	0,374474	656279	0	0	0	3	220	0,966531	5689	0,096347	0	0,229935	0,866347	0,259887	#ff743e
n504	mOTU_27706	mOTU_27706	k__Bacteria	p__Bacteroidetes	c__Flavobacteriia	o__Flavobacteriales	f__Flavobacteriaceae	g__Bizionia	s__Bizionia_paragorgiae	111	81526739	6	0,244171	0,376276	1226829	0	0	0	3	199	0,958231	5850	0,097756	0	0,179286	0,910641	0,271186	#ff743e
n505	mOTU_27768	mOTU_27768	k__Bacteria	p__Proteobacteria	c__Epsilonproteobacteria	o__Campylobacterales	f__Thiovulaceae	g__Sulfuricurvum	s__Sulfuricurvum_sp._RIFCSPHIGHO2_02_FULL_43_9	115	86336177	6	0,244601	0,37988	18183645	0	0	0	3	197	0,948589	6218	0,100806	0	0,051663	0,795289	0,293785	#ff743e
n506	mOTU_28111	mOTU_28111	k__Bacteria	p__Proteobacteria	c__Gammaproteobacteria	o__Moraxellales	f__Moraxellaceae	g__Psychrobacter	s__Psychrobacter_sp._H8-1	112	78085968	6	0,244278	0,377177	17702941	0	0	0	3	216	0,952381	5920	0,098362	0	0,074855	0,725879	0,276836	#ff743e
n507	mOTU_28112	mOTU_28112	k__Bacteria	p__Proteobacteria	c__Gammaproteobacteria	o__Oceanospirillales	f__Halomonadaceae	g__Carnimonas	s__Carnimonas_nigrificans	104	73316215	6	0,243421	0,36997	5798626	0	0	0	3	220	0,975541	5225	0,092265	0	0,116783	0,984667	0,231638	#ff743e
n508	mOTU_28192	mOTU_28192	k__Bacteria	p__unclassified_Bacteria_phylum	c__unclassified_Bacteria_class	o__unclassified_Bacteria_order	f__unclassified_Bacteria_family	g__unclassified_Bacteria_genus	s__uncultured_bacterium_UPO43	106	74583968	6	0,243635	0,371772	6386672	0	0	0	3	214	0,967655	5385	0,093738	0	0,112176	0,955072	0,242938	#ff743e
n509	mOTU_28266	mOTU_28266	k__Bacteria	p__Proteobacteria	c__Gammaproteobacteria	o__Alteromonadales	f__Pseudoalteromonadaceae	g__Pseudoalteromonas	s__Pseudoalteromonas_caenipelagi	105	74474926	6	0,243528	0,370871	6048416	0	0	0	3	200	0,972161	5308	0,093026	0	0,158382	0,969496	0,237288	#ff743e
n510	mOTU_28382	mOTU_28382	k__Bacteria	p__Firmicutes	c__Bacilli	o__Bacillales	f__Bacillaceae	g__Bacillus	s__Bacillus_alkalisoli	104	78042756	6	0,243421	0,36997	10717098	0	0	0	3	217	0,975355	5224	0,092263	0	0,245652	0,895112	0,231638	#ff743e
n511	mOTU_28399	mOTU_28399	k__Bacteria	p__Proteobacteria	c__Gammaproteobacteria	o__Pseudomonadales	f__Pseudomonadaceae	g__Pseudomonas	s__Pseudomonas_sp._CFBP_8771	108	79476933	6	0,243849	0,373574	11683857	0	0	0	3	208	0,963482	5567	0,095335	0	0,246936	0,844673	0,254237	#ff743e
n512	mOTU_28550	mOTU_28550	k__Bacteria	p__Firmicutes	c__Clostridia	o__Eubacteriales	f__Clostridiaceae	g__Clostridium	s__Clostridium_sp._Cult1	114	83009478	6	0,244493	0,378979	17840932	0	0	0	3	221	0,951871	6131	0,10009	0	0,11067	0,911097	0,288136	#ff743e
n513	mOTU_28882	mOTU_28882	k__Bacteria	p__unclassified_Bacteria_phylum	c__unclassified_Bacteria_class	o__unclassified_Bacteria_order	f__unclassified_Bacteria_family	g__unclassified_Bacteria_genus	s__Parcubacteria_group_bacterium_Gr01-1014_17	107	75357119	6	0,243742	0,372673	17239983	0	0	0	3	194	0,955034	5416	0,094103	0	0,066321	0,700221	0,248588	#ff743e
n514	mOTU_29008	mOTU_29008	k__Bacteria	p__Bacteroidetes	c__Sphingobacteriia	o__unclassified_Sphingobacteriia_order	f__unclassified_Sphingobacteriia_family	g__unclassified_Sphingobacteriia_genus	s__Sphingobacteriia_bacterium_RIFOXYD2_FULL_35_12	113	80753206	6	0,244386	0,378078	13404474	0	0	0	3	202	0,95196	6024	0,099221	0	0,081145	0,907707	0,282486	#ff743e
n515	mOTU_29113	mOTU_29113	k__Bacteria	p__Proteobacteria	c__Alphaproteobacteria	o__Rhodospirillales	f__Acetobacteraceae	g__Acetobacter	s__Acetobacter_sp._KACC_21233	111	84756843	6	0,244171	0,376276	1278583	0	0	0	3	215	0,958231	5850	0,097752	0	0,069166	0,938159	0,271186	#ff743e
n516	mOTU_29145	mOTU_29145	k__Bacteria	p__Proteobacteria	c__Gammaproteobacteria	o__Alteromonadales	f__Moritellaceae	g__Moritella	s__Moritella_dasanensis	115	82490735	6	0,244601	0,37988	18183645	0	0	0	3	206	0,948589	6218	0,100806	0	0,168772	0,729875	0,293785	#ff743e
n517	mOTU_29410	mOTU_29410	k__Bacteria	p__Proteobacteria	c__Gammaproteobacteria	o__Oceanospirillales	f__unclassified_Oceanospirillales_family	g__unclassified_Oceanospirillales_genus	s__uncultured_Oceanospirillales_bacterium_HF4000_21D01	100	71687444	6	0,242995	0,366366	5662346	0	0	0	3	213	0,976162	4832	0,088729	0	0,14351	1	0,20904	#ff743e
n518	mOTU_29463	mOTU_29463	k__Bacteria	p__Firmicutes	c__Bacilli	o__Bacillales	f__Bacillaceae	g__Allobacillus	s__Allobacillus_saliphilus	102	7509152	6	0,243208	0,368168	10613982	0	0	0	3	219	0,976315	5029	0,090508	0	0,235264	0,926475	0,220339	#ff743e
n519	mOTU_29567	mOTU_29567	k__Bacteria	p__Proteobacteria	c__Gammaproteobacteria	o__Pseudomonadales	f__Pseudomonadaceae	g__Pseudomonas	s__Pseudomonas_paralactis	105	79074514	6	0,243528	0,370871	5739253	0	0	0	3	199	0,97674	5333	0,093203	0	0,137893	0,967662	0,237288	#ff743e
n520	mOTU_29603	mOTU_29603	k__Bacteria	p__Proteobacteria	c__Gammaproteobacteria	o__Vibrionales	f__Vibrionaceae	g__Vibrio	s__Vibrio_agarilyticus	105	80474059	6	0,243528	0,370871	5827736	0	0	0	3	211	0,975458	5326	0,093154	0	0,211458	0,920222	0,237288	#ff743e
n521	mOTU_29945	mOTU_29945	k__Bacteria	p__Proteobacteria	c__Gammaproteobacteria	o__Thiotrichales	f__Piscirickettsiaceae	g__Thiomicrorhabdus	s__Thiomicrorhabdus_heinhorstiae	103	78059145	6	0,243314	0,369069	5547641	0	0	0	3	204	0,97925	5144	0,09151	0	0,214147	0,955124	0,225989	#ff743e
n522	mOTU_2998	mOTU_2998	k__Bacteria	p__Proteobacteria	c__Gammaproteobacteria	o__Chromatiales	f__unclassified_Chromatiales_family	g__unclassified_Chromatiales_genus	s__Chromatiales_bacterium	96	67924238	6	0,24257	0,362763	6744222	0	0	0	3	218	0,966886	4409	0,084861	0	0,003362	0,722488	0,186441	#ff743e
n523	mOTU_29998	mOTU_29998	k__Bacteria	p__Ignavibacteriae	c__Ignavibacteria	o__unclassified_Ignavibacteria_order	f__unclassified_Ignavibacteria_family	g__unclassified_Ignavibacteria_genus	s__Ignavibacteria_bacterium_RIFOXYC2_FULL_38_25	104	77940695	6	0,243421	0,36997	10728506	0	0	0	3	200	0,975168	5223	0,09225	0	0,260372	0,872425	0,231638	#ff743e
n524	mOTU_30037	mOTU_30037	k__Bacteria	p__Proteobacteria	c__Gammaproteobacteria	o__Alteromonadales	f__Alteromonadaceae	g__Alteromonas	s__Alteromonas_sp._KUL106	105	76038664	6	0,243528	0,370871	138353	0	0	0	3	204	0,97619	5330	0,093183	0	0,16713	0,946608	0,237288	#ff743e
n525	mOTU_30223	mOTU_30223	k__Bacteria	p__Proteobacteria	c__Gammaproteobacteria	o__Moraxellales	f__Moraxellaceae	g__Psychrobacter	s__Psychrobacter_okhotskensis	114	82831168	6	0,244493	0,378979	18101606	0	0	0	3	210	0,948921	6112	0,099954	0	0,230238	0,762926	0,288136	#ff743e
n526	mOTU_30226	mOTU_30226	k__Bacteria	p__unclassified_Bacteria_phylum	c__unclassified_Bacteria_class	o__unclassified_Bacteria_order	f__unclassified_Bacteria_family	g__unclassified_Bacteria_genus	s__Parcubacteria_group_bacterium_CG08_land_8_20_14_0_20_48_21	115	86582343	6	0,244601	0,37988	18183645	0	0	0	3	221	0,948589	6218	0,100806	0	0,133452	0,840883	0,293785	#ff743e
n527	mOTU_31380	mOTU_31380	k__Bacteria	p__Spirochaetes	c__Spirochaetia	o__Leptospirales	f__Leptospiraceae	g__Leptospira	s__Leptospira_montravelensis	94	69987023	6	0,242358	0,360961	0,395669	0	0	0	3	205	0,991078	4332	0,083846	0	0,22841	0,987418	0,175141	#ff743e
n528	mOTU_32276	mOTU_32276	k__Bacteria	p__Proteobacteria	c__Gammaproteobacteria	o__Xanthomonadales	f__Rhodanobacteraceae	g__Dyella	s__Dyella_sp._LX-66	103	75458244	6	0,243314	0,369069	5692841	0	0	0	3	206	0,977156	5133	0,091449	0	0,195977	0,943036	0,225989	#ff743e
n529	mOTU_33008	mOTU_33008	k__Bacteria	p__Bacteroidetes	c__Bacteroidia	o__Bacteroidales	f__Bacteroidaceae	g__Bacteroides	s__Bacteroides_coprocola_CAG:162	96	70906847	6	0,24257	0,362763	0,454278	0	0	0	3	197	0,990132	4515	0,085643	0	0,243403	0,960986	0,186441	#ff743e
n530	mOTU_3441	mOTU_3441	k__Bacteria	p__Proteobacteria	c__Alphaproteobacteria	o__Caulobacterales	f__Caulobacteraceae	g__Terricaulis	s__Terricaulis_silvestris	113	85974686	6	0,244386	0,378078	17509441	0	0	0	3	207	0,95512	6044	0,099366	0	0,187665	0,884083	0,282486	#ff743e
n531	mOTU_4098	mOTU_4098	k__Bacteria	p__Proteobacteria	c__unclassified_Proteobacteria_class	o__unclassified_Proteobacteria_order	f__unclassified_Proteobacteria_family	g__unclassified_Proteobacteria_genus	s__Proteobacteria_bacterium_HN_bin10	110	80513639	6	0,244063	0,375375	7019707	0	0	0	3	207	0,960801	5760	0,096987	0	0,130385	0,932953	0,265537	#ff743e
n532	mOTU_4262	mOTU_4262	k__Bacteria	p__Proteobacteria	c__Alphaproteobacteria	o__Hyphomonadales	f__Hyphomonadaceae	g__Candidatus_Viadribacter	s__Candidatus_Viadribacter_manganicus	113	85794795	6	0,244386	0,378078	17509441	0	0	0	3	202	0,95512	6044	0,099366	0	0,201342	0,860326	0,282486	#ff743e
n533	mOTU_4325	mOTU_4325	k__Bacteria	p__Proteobacteria	c__Gammaproteobacteria	o__unclassified_Gammaproteobacteria_order	f__unclassified_Gammaproteobacteria_family	g__unclassified_Gammaproteobacteria_genus	s__Gammaproteobacteria_bacterium_SG8_31	112	82845972	6	0,244278	0,377177	17536399	0	0	0	3	208	0,954311	5932	0,098442	0	0,051702	0,732962	0,276836	#ff743e
n534	mOTU_4348	mOTU_4348	k__Bacteria	p__Proteobacteria	c__Alphaproteobacteria	o__unclassified_Alphaproteobacteria_order	f__unclassified_Alphaproteobacteria_family	g__unclassified_Alphaproteobacteria_genus	s__alpha_proteobacterium_U9-1i	115	90610249	6	0,244601	0,37988	18183645	0	0	0	3	198	0,948589	6218	0,100806	0	0,137677	0,762141	0,293785	#ff743e
n535	mOTU_4820	mOTU_4820	k__Bacteria	p__Proteobacteria	c__Gammaproteobacteria	o__unclassified_Gammaproteobacteria_order	f__unclassified_Gammaproteobacteria_family	g__unclassified_Gammaproteobacteria_genus	s__Gammaproteobacteria_bacterium_13_2_20CM_66_19	113	81877097	5	0,302948	0,432523	50603162655	0	0	0	3	214	0,938685	5940	0,099115	0	0,224786	0,708434	0,282486	#ff743e
n536	mOTU_5311	mOTU_5311	k__Bacteria	p__Bacteroidetes	c__Cytophagia	o__Cytophagales	f__Spirosomaceae	g__Emticicia	s__Emticicia_sp._BO119	106	78318981	6	0,243635	0,371772	16691145	0	0	0	3	195	0,961905	5353	0,09347	0	0,150288	0,649934	0,242938	#ff743e
n537	mOTU_5725	mOTU_5725	k__Bacteria	p__Proteobacteria	c__Gammaproteobacteria	o__Chromatiales	f__Woeseiaceae	g__unclassified_Woeseiaceae_genus	s__uncultured_Woeseiaceae_bacterium	103	73961188	6	0,243314	0,369069	1203217	0	0	0	3	218	0,964401	5066	0,090932	0	0	0,754436	0,225989	#ff743e
n538	mOTU_6061	mOTU_6061	k__Bacteria	p__Bacteroidetes	c__Flavobacteriia	o__Flavobacteriales	f__Flavobacteriaceae	g__Flavobacterium	s__Flavobacterium_enshiense	90	65220775	7	0,202999	0,324869	0,605851	0	0	0	3	194	0,985768	3948	0,079953	0	0,040199	0,626609	0,152542	#ff743e
n539	mOTU_6108	mOTU_6108	k__Bacteria	p__unclassified_Bacteria_phylum	c__unclassified_Bacteria_class	o__unclassified_Bacteria_order	f__unclassified_Bacteria_family	g__unclassified_Bacteria_genus	s__bacterium_MnTg04	108	77100249	6	0,243849	0,373574	12670069	0	0	0	3	211	0,958117	5536	0,095109	0	0,025565	0,742589	0,254237	#ff743e
n540	mOTU_6405	mOTU_6405	k__Bacteria	p__Bacteroidetes	c__Cytophagia	o__Cytophagales	f__Spirosomaceae	g__Emticicia	s__Emticicia_sp._C21	86	62644119	6	0,241514	0,353754	14865037	0	0	0	3	222	0,984952	3600	0,076324	0	0,015616	0,6354	0,129944	#ff743e
n541	mOTU_7447	mOTU_7447	k__Bacteria	p__Bacteroidetes	c__Cytophagia	o__Cytophagales	f__Spirosomaceae	g__Emticicia	s__Emticicia_agri	88	62509468	6	0,241725	0,355556	14995492	0	0	0	3	222	0,982759	3762	0,078103	0	0,093709	0,601942	0,141243	#ff743e
n542	mOTU_36389	mOTU_36389	k__Fungi	p__Zoopagomycota	c__Entomophthoromycetes	o__Entomophthorales	f__Ancylistaceae	g__Conidiobolus	s__Conidiobolus_polytocus	112	79518453	6	0,244278	0,377177	17941522	0	0	0	3	205	0,949324	5901	0,098228	0	0,200935	0,696802	0,276836	#ff743e
n543	mOTU_36513	mOTU_36513	k__Fungi	p__Basidiomycota	c__Agaricomycetes	o__Auriculariales	f__Hyaloriaceae	g__Bourdotia	s__Bourdotia_sp._GEL5065	99	71006426	6	0,242888	0,365465	15966525	0	0	0	3	194	0,969079	4701	0,087515	0	0,127737	0,630474	0,20339	#ff743e
n544	mOTU_36812	mOTU_36812	k__Fungi	p__Basidiomycota	c__Agaricomycetes	o__Geastrales	f__Geastraceae	g__Geastrum	s__Geastrum_sp._MA-Fungi_83790	114	85942065	6	0,244493	0,378979	17965937	0	0	0	3	196	0,950629	6123	0,100033	0	0,222603	0,790496	0,288136	#ff743e
n545	mOTU_38687	mOTU_38687	k__Viruses	p__Uroviricota	c__Caudoviricetes	o__unclassified_Caudoviricetes_order	f__unclassified_Caudoviricetes_family	g__Felixounavirus	s__Salmonella_phage_ST11	101	73628634	6	0,243101	0,367267	15930948	0	0	0	3	213	0,970693	4902	0,089351	0	0,106223	0,643349	0,214689	#ff743e
n546	mOTU_39440	mOTU_39440	k__Viruses	p__Uroviricota	c__Caudoviricetes	o__unclassified_Caudoviricetes_order	f__unclassified_Caudoviricetes_family	g__Felixounavirus	s__Enterobacteria_phage_vB_EcoM_IME338	115	90267673	6	0,244601	0,37988	18183645	0	0	0	3	203	0,948589	6218	0,100806	0	0,186762	0,752149	0,293785	#ff743e
n547	mOTU_39481	mOTU_39481	k__Viruses	p__Uroviricota	c__Caudoviricetes	o__unclassified_Caudoviricetes_order	f__unclassified_Caudoviricetes_family	g__Omegavirus	s__Mycobacterium_phage_Beem	100	75060064	6	0,242995	0,366366	0,985206	0	0	0	3	214	0,981212	4857	0,088895	0	0,172026	0,997861	0,20904	#ff743e
n548	mOTU_40095	mOTU_40095	k__Viruses	p__Uroviricota	c__Caudoviricetes	o__unclassified_Caudoviricetes_order	f__unclassified_Caudoviricetes_family	g__Veracruzvirus	s__Mycobacterium_phage_Texage	115	91170127	6	0,244601	0,37988	18183645	0	0	0	3	209	0,948589	6218	0,100806	0	0,077151	0,762534	0,293785	#ff743e
n549	mOTU_40279	mOTU_40279	k__Viruses	p__Uroviricota	c__Caudoviricetes	o__unclassified_Caudoviricetes_order	f__Siphoviridae	g__unclassified_Siphoviridae_genus	s__Siphoviridae_sp._ctD5s5	114	87444834	6	0,244493	0,378979	17965937	0	0	0	3	216	0,950629	6123	0,100033	0	0,214367	0,833788	0,288136	#ff743e
n550	mOTU_40440	mOTU_40440	k__Viruses	p__unclassified_Viruses_phylum	c__unclassified_Viruses_class	o__unclassified_Viruses_order	f__unclassified_Viruses_family	g__unclassified_Viruses_genus	s__Drosophila-associated_filamentous_virus	115	88252497	6	0,244601	0,37988	18183645	0	0	0	3	212	0,948589	6218	0,100806	0	0,194987	0,725267	0,293785	#ff743e
n551	mOTU_40527	mOTU_40527	k__Viruses	p__Uroviricota	c__Caudoviricetes	o__unclassified_Caudoviricetes_order	f__Myoviridae	g__unclassified_Myoviridae_genus	s__Staphylococcus_phage_vB_SauM-UFV_DC4	115	8514479	6	0,244601	0,37988	18183645	0	0	0	3	218	0,948589	6218	0,100806	0	0,043134	0,827235	0,293785	#ff743e
n552	mOTU_40846	mOTU_40846	k__Viruses	p__Uroviricota	c__Caudoviricetes	o__unclassified_Caudoviricetes_order	f__Myoviridae	g__unclassified_Myoviridae_genus	s__Myoviridae_sp._ctaUM17	115	88681506	6	0,244601	0,37988	18183645	0	0	0	3	219	0,948589	6218	0,100806	0	0,123501	0,707922	0,293785	#ff743e
n553	mOTU_41190	mOTU_41190	k__Viruses	p__Kitrinoviricota	c__Alsuviricetes	o__Martellivirales	f__Togaviridae	g__Alphavirus	s__Venezuelan_equine_encephalitis_virus	103	77778341	6	0,243314	0,369069	10584611	0	0	0	3	220	0,977156	5133	0,09143	0	0,186959	0,968779	0,225989	#ff743e
n554	mOTU_41207	mOTU_41207	k__Viruses	p__Uroviricota	c__Caudoviricetes	o__unclassified_Caudoviricetes_order	f__Siphoviridae	g__unclassified_Siphoviridae_genus	s__Siphoviridae_sp._ctnpt50	99	76257652	6	0,242888	0,365465	5056115	0	0	0	3	217	0,986807	4787	0,088197	0	0,202814	0,99	0,20339	#ff743e
n555	mOTU_41596	mOTU_41596	k__Viruses	p__Uroviricota	c__Caudoviricetes	o__unclassified_Caudoviricetes_order	f__unclassified_Caudoviricetes_family	g__Peeveelvirus	s__Peeveelvirus_PVL	103	7844201	6	0,243314	0,369069	6212487	0	0	0	3	215	0,976775	5131	0,091425	0	0,093159	0,969906	0,225989	#ff743e

## Sheet: Table S5
ID	Group	gene_name	function	Category	DQ1	DQ10	DQ2	DQ3	DQ4	DQ5	DQ6	DQ7	DQ8	DQ9	GS1	GS10	GS2	GS3	GS4	GS5	GS6	GS7	GS8	GS9	HB1	HB10	HB2	HB3	HB4	HB5	HB6	HB7	HB8	HB9	HLJ1	HLJ10	HLJ2	HLJ3	HLJ4	HLJ5	HLJ6	HLJ7	HLJ8	HLJ9	JL1	JL10	JL2	JL3	JL4
K00001	C	adh	Alcohol utilization	step6_Fermentation	2292	1767	2065	2333	2154	1823	2399	2139	2271	1337	3249	2623	2500	4861	4059	3770	4627	2340	2591	2892	2455	1697	1977	1730	2073	1478	1916	2542	2205	3271	1295	2770	1782	2217	3264	1374	1670	1515	1583	2075	2932	2804	1656	2588	3076
K00016	C	ldh	Lactate utilization	step6_Fermentation	446	387	423	462	504	414	583	513	492	309	461	362	449	522	637	551	680	439	441	378	493	353	484	290	562	299	344	613	605	810	215	335	255	349	394	181	236	207	216	346	456	420	251	380	464
K00121	C	frmA	Formaldehyde oxidation	step1_Organic_carbon_oxidation	1256	1102	1208	1306	1335	1190	1431	1358	1349	768	2656	1953	1934	3700	3153	3210	3551	1762	2020	2451	1398	1151	1243	1044	1414	960	1192	1633	1489	1970	902	1680	1021	1386	1715	806	1029	1719	1004	1194	1663	1566	1006	1489	1700
K00123	C	fdoG	Formate oxidation	step1_Organic_carbon_oxidation	3795	3123	3483	4089	4044	3367	4519	3850	3939	2324	6496	4605	4409	7891	7129	5654	7453	3982	4096	4800	3731	2654	3204	2711	3515	2295	2951	3956	3756	4932	2125	4110	2538	3351	4651	2062	2506	2884	2205	2829	4482	4462	2659	4141	4919
K00124	C	fdoH	Formate oxidation	step1_Organic_carbon_oxidation	1098	977	1070	1219	1061	1026	1200	1054	1167	609	1390	949	1066	1659	1557	1525	1899	1073	1244	1219	1293	896	1039	803	1120	783	929	1401	1267	1674	735	1538	794	1203	1461	712	858	1506	861	802	1766	1613	1009	1445	1810
K00125	C	fdhB	Formate oxidation	step1_Organic_carbon_oxidation	25	18	25	25	20	19	30	38	35	19	18	25	20	37	31	22	17	25	24	31	11	11	16	34	13	15	23	16	11	18	7	10	16	19	27	7	10	8	34	9	7	6	3	4	9
K00129	C	acetate => acetaldehyde	Acetate => Acetaldehyde	step1_Organic_carbon_oxidation	103	69	91	116	94	79	123	89	73	45	93	95	83	185	137	150	136	141	110	85	117	113	102	83	85	64	102	89	119	126	71	136	73	74	121	28	44	44	54	104	65	53	46	56	70
K00148	C	fdhA	Formaldehyde oxidation	step1_Organic_carbon_oxidation	569	481	536	546	576	533	674	516	678	393	641	434	535	757	766	710	834	626	662	550	589	401	507	415	524	331	369	531	523	679	180	501	293	379	511	252	260	260	226	328	424	441	249	400	402
K00153	C	mycoS_dep_FDH	Formaldehyde oxidation	step1_Organic_carbon_oxidation	265	198	233	266	270	177	303	227	210	132	140	102	137	189	175	192	217	164	124	151	235	197	184	178	214	173	149	312	261	341	127	199	98	152	202	96	111	333	98	137	120	128	76	108	119
K00169	C	porA	Pyruvate oxidation	step6_Fermentation	400	344	371	407	403	384	434	396	442	231	422	285	413	685	562	549	574	408	409	488	491	383	399	350	390	304	348	519	447	679	317	430	254	348	657	194	272	247	256	279	562	572	348	519	626
K00194	C	cdhD	Wood Ljungdahl pathway	step2_Carbon_fixation	3	0	0	2	2	0	0	1	2	1	26	16	15	37	23	22	44	45	13	30	0	0	0	0	0	1	0	1	0	1	2	4	2	1	8	0	5	0	0	1	3	1	1	6	4
K00197	C	cdhE	Wood Ljungdahl pathway	step2_Carbon_fixation	14	12	22	20	19	12	20	34	12	19	44	41	32	42	42	21	32	8	27	17	28	31	35	19	30	25	35	44	33	40	6	26	29	29	41	11	18	14	12	35	41	38	30	48	45
K00198	C	cooS	Wood Ljungdahl pathway	step2_Carbon_fixation	29	29	29	34	39	19	33	15	24	11	2	0	0	0	1	1	0	0	5	0	8	7	6	9	14	10	3	10	15	12	0	1	1	0	0	0	0	0	1	0	2	4	2	1	2
K00249	C	acyl-CoA dehydrogenase	Fatty acid degradation	step1_Organic_carbon_oxidation	5064	4016	4541	5452	5319	4568	5732	5003	5215	2942	7969	5302	5742	8105	9132	8049	10212	5637	6322	6592	5119	3935	4322	3438	4399	3257	3764	5435	4914	6940	2912	4993	3398	4160	5677	2549	3058	6288	2709	3343	6491	6108	3700	5567	6817
K00399	C	mcrA	Methane production	step7_Methanogenesis	0	0	0	0	0	0	0	0	0	0	0	0	0	1	1	0	1	1	0	0	0	0	0	0	0	0	0	0	0	0	0	0	0	0	0	0	0	0	0	0	0	0	0	0	0
K00625	C	pta	Acetogenesis	step6_Fermentation	880	695	798	877	883	628	926	780	864	482	1374	750	829	1527	1261	1111	1293	719	733	927	753	500	574	474	617	443	503	802	749	998	557	891	520	690	855	429	478	718	510	643	1113	1088	678	959	1226
K00656	C	pflD	Pyruvate <=> acetyl-CoA + formate	step6_Fermentation	510	371	418	469	481	457	486	450	574	292	610	533	588	968	770	809	822	443	541	540	447	329	340	326	423	284	403	566	402	658	259	518	346	450	715	293	367	353	349	322	540	498	320	457	548
K00812	C	aspB	Metabolism of organic sulfur | Cysteine <-> 3-mercaptopyruvate	step1_Organic_carbon_oxidation	2405	2045	2091	2468	2411	2318	2909	2350	2696	1456	3511	2320	2618	4778	4173	3785	4530	2554	2618	2826	2465	1984	2252	1676	2180	1662	2143	2669	2371	3221	1469	3185	2107	2612	3405	1542	1732	3293	1724	2017	3307	3188	1970	2964	3546
K00817	C	histidinol-phosphate/aromatic aminotransferase	Histidinol-phosphate/aromatic aminotransferase	step1_Organic_carbon_oxidation	2643	1973	2257	2675	2579	2219	2945	2651	2529	1612	4044	2541	3040	5159	4589	4404	5187	3448	3253	3715	3014	2377	2402	2142	2497	1948	2378	3075	2883	3984	1466	2575	1604	2213	3154	1355	1526	2846	1522	2134	3557	3095	2002	2933	3503
K00819	C	ornithine/acetylornithine aminotransferase	Ornithine/acetylornithine aminotransferase	step1_Organic_carbon_oxidation	586	449	532	629	604	469	601	511	481	319	840	581	604	1044	1090	985	1112	668	810	778	590	499	467	394	442	404	506	553	459	681	374	687	476	555	673	372	411	335	384	405	871	900	458	760	807
K00823	C	4-aminobutyrate aminotransferase and related aminotransferases	4-aminobutyrate aminotransferase and related aminotransferases	step1_Organic_carbon_oxidation	1330	1040	1172	1279	1270	1081	1417	1204	1286	758	1751	1395	1468	2447	2378	1970	2522	1240	1498	1479	1458	1125	1168	1180	1100	944	1167	1527	1539	1914	679	1413	776	1043	1526	734	766	1399	735	984	1958	1720	1119	1672	2017
K00826	C	branched-chain amino acid aminotransferase/4-amino-4-deoxychorismate lyase	Branched-chain amino acid aminotransferase/4-amino-4-deoxychorismate lyase	step1_Organic_carbon_oxidation	2905	2539	2675	3065	2958	2780	3753	3295	3323	1999	4758	3102	3256	5570	5438	5431	5868	3623	3375	4370	3060	2202	2618	2078	2850	1898	2398	3525	3199	4463	1913	3145	2161	2567	3553	1562	1926	2711	1757	2232	3516	3494	2181	3252	3733
K00830	C	serine-pyruvate aminotransferase/archaeal aspartate aminotransferase	Serine-pyruvate aminotransferase/archaeal aspartate aminotransferase	step1_Organic_carbon_oxidation	992	890	977	1272	1266	1032	1343	1162	1077	844	1082	822	828	1186	1466	1278	1587	792	1100	1041	874	734	814	645	1006	646	641	1247	1341	1667	445	868	664	723	1083	540	556	943	546	555	1051	902	581	936	1017
K00831	C	phosphoserine aminotransferase	Phosphoserine aminotransferase	step1_Organic_carbon_oxidation	1506	1194	1330	1509	1471	1353	1770	1432	1631	904	2418	1858	2067	2892	3119	2745	3118	1776	1871	2063	1407	1044	1292	1092	1292	1013	1060	1624	1470	2082	884	1668	1082	1413	2059	854	1035	935	972	1099	1665	1531	950	1404	1661
K00925	C	ack	Acetogenesis	step6_Fermentation	1185	1014	1147	1556	1389	1208	1532	1432	1417	981	1703	1239	1301	2234	2124	1827	2264	1074	1428	1635	1148	800	866	831	895	659	918	1300	932	1255	707	1292	987	1091	1438	637	806	1084	731	878	1492	1356	764	1311	1451
K01070	C	fghA	Formaldehyde oxidation	step1_Organic_carbon_oxidation	793	614	742	822	839	663	889	849	799	519	1202	847	1010	1404	1501	1178	1416	932	992	1155	808	533	638	588	849	491	529	992	833	1210	579	1044	596	837	962	532	677	890	492	649	891	901	511	801	952
K01176	C	alpha-amylase	Amylolytic enzymes	step1_Organic_carbon_oxidation	856	630	718	924	819	877	912	832	829	554	1076	817	1001	1443	1361	1237	1597	1073	937	1140	772	504	660	505	849	503	595	984	997	1325	482	954	617	733	960	463	516	1318	458	644	1395	1340	877	1228	1545
K01178	C	glucoamylase	Amylolytic enzymes	step1_Organic_carbon_oxidation	813	635	694	779	756	630	838	697	803	480	1129	927	842	1579	1523	1329	1665	985	1126	1072	808	588	665	692	712	472	624	896	755	1120	700	867	560	667	939	482	501	1022	475	719	1182	1139	691	1123	1285
K01183	C	chitiniase	Chitin degrading	step1_Organic_carbon_oxidation	1353	1030	1179	1333	1282	1147	1458	1162	1359	771	1641	1301	1245	2315	2123	2092	2497	1156	1549	1471	1054	762	808	810	1023	668	730	1227	1094	1429	661	1223	826	1004	1364	607	714	1504	695	956	1361	1225	773	1184	1408
K01188	C	beta-glucosidase	Cellulose degrading	step1_Organic_carbon_oxidation	4	3	3	8	9	1	1	2	4	1	0	0	0	0	0	0	1	0	0	0	0	1	1	2	0	1	2	0	1	0	1	2	0	0	2	1	2	0	2	1	14	12	7	10	9
K01190	C	beta-galactosidase	Other oligosaccharide degrading	step1_Organic_carbon_oxidation	2069	1815	1883	2175	2173	1946	2448	2253	2231	1477	3133	2219	2359	3835	3707	3720	4165	2277	2381	2802	1849	1358	1469	1383	1694	1155	1378	2193	1934	2452	1296	2376	1384	1906	2610	1213	1486	1600	1285	1603	2805	2501	1529	2341	2922
K01192	C	beta-mannosidase	Other oligosaccharide degrading	step1_Organic_carbon_oxidation	489	384	404	505	464	431	499	510	540	307	582	396	468	861	704	737	809	516	465	718	391	313	335	213	334	281	355	427	378	539	173	386	216	307	403	183	232	206	211	206	498	474	303	435	567
K01195	C	beta-glucuronidase	Hemicullulose debranching	step1_Organic_carbon_oxidation	272	199	241	271	261	237	330	266	260	139	259	248	249	412	340	364	486	305	254	307	274	182	248	216	234	159	229	221	270	356	153	342	204	248	301	171	207	609	160	253	405	327	194	354	410
K01198	C	beta-xylosidase	Other oligosaccharide degrading	step1_Organic_carbon_oxidation	898	661	784	924	839	733	963	827	897	515	1447	1007	1082	1525	1668	1585	1800	1030	1152	1255	940	705	815	629	791	601	726	1048	864	1228	652	1253	870	1121	1568	612	787	1531	695	830	1329	1320	812	1259	1485
K01200	C	pullulanase	Amylolytic enzymes	step1_Organic_carbon_oxidation	231	173	218	239	277	203	305	310	208	179	661	252	320	448	419	330	578	331	334	424	250	188	211	318	259	180	154	340	298	394	230	187	155	216	331	111	144	106	128	213	290	289	127	259	308
K01207	C	hexosaminidase	Chitin degrading	step1_Organic_carbon_oxidation	2070	1772	1899	2202	2316	1955	2490	2143	2211	1281	3615	2465	2528	4438	3821	3524	4305	2273	2514	2805	1953	1482	1703	1346	1785	1198	1634	2383	1805	2951	1257	2309	1463	1794	2519	1173	1417	2570	1272	1479	2434	2226	1417	2121	2544
K01209	C	arabinosidase	Hemicullulose debranching	step1_Organic_carbon_oxidation	1635	1313	1550	1591	1635	1393	2026	1589	1677	955	1526	1186	1496	2011	2095	2154	2292	1545	1409	1577	1658	1241	1490	1178	1398	1115	1263	1790	1685	2326	849	1844	1164	1382	2080	869	1019	1223	1088	1227	2017	1971	1213	1847	2184
K01214	C	isoamylase	Amylolytic enzymes	step1_Organic_carbon_oxidation	2230	1682	1913	2302	2212	1896	2485	2262	2254	1461	2902	2156	2250	3890	3422	3024	4233	2022	2784	2547	2416	1724	1969	1799	2191	1493	1819	2491	2342	3130	1136	2086	1325	1717	2341	1119	1213	1623	1130	1704	2448	2388	1427	2122	2617
K01218	C	mannan endo-1,4-beta-mannosidase	Endohemicellulases	step1_Organic_carbon_oxidation	423	341	428	467	445	351	548	475	442	299	764	540	610	979	854	798	940	504	629	594	484	351	402	450	368	355	404	526	400	570	331	632	401	526	627	314	355	353	323	394	588	640	408	593	700
K01601	C	Form II	CBB cycle - Rubisco	step2_Carbon_fixation	371	247	362	387	349	322	351	357	363	207	468	418	427	566	690	823	868	472	436	658	305	264	274	302	276	243	256	325	282	630	190	438	256	286	416	189	246	245	196	291	752	714	448	581	789
K01612	C	bsdC	Phenol => Benzoyl-CoA	step1_Organic_carbon_oxidation	249	180	195	271	222	218	326	235	229	128	95	81	105	215	126	109	143	98	97	97	136	99	101	80	102	70	87	126	96	140	45	85	181	78	109	64	63	64	56	62	99	86	56	100	106
K01779	C	cellulase	Cellulose degrading	step1_Organic_carbon_oxidation	1041	886	932	1124	1133	936	1266	1049	1081	676	1579	1058	1267	1610	1588	1559	1872	1222	1189	1144	1273	952	1066	956	1175	756	873	1259	1234	1713	889	1496	799	1155	1537	748	904	788	778	916	1954	1743	1000	1680	1879
K01811	C	alpha-D-xyloside xylohydrolase	Endohemicellulases	step1_Organic_carbon_oxidation	1083	890	980	1155	1109	928	1247	1081	1111	655	1272	1113	1198	2138	1659	1649	1765	1152	1259	1506	1174	947	1010	802	1051	773	941	1283	1192	1507	474	1010	642	836	1168	539	627	1828	600	663	1539	1559	935	1245	1694
K01895	C	acs	Acetate to acetyl-CoA	step6_Fermentation	5227	4545	4974	5616	5554	5087	6251	5518	5770	3377	6879	5057	5606	8621	9076	8179	9758	5295	5947	6485	4947	3452	4079	3384	4791	3113	3756	5935	5484	7118	2912	5369	3355	4369	6227	2699	3232	3484	2908	3906	6775	6376	3904	6075	7233
K01905	C	acdA	Acetogenesis	step6_Fermentation	357	313	372	465	377	366	441	415	469	242	375	324	428	570	683	520	659	353	301	495	268	194	215	228	224	163	209	282	227	331	205	409	291	325	562	205	218	230	250	400	465	465	299	475	526
K03186	C	ubiX	Phenol => Benzoyl-CoA	step1_Organic_carbon_oxidation	1056	843	946	985	996	977	1225	999	1170	656	1301	674	768	1637	1281	958	1247	726	774	777	886	707	709	541	722	523	656	932	833	997	424	905	560	733	1035	479	622	748	549	702	993	810	510	777	917
K03381	C	catA	Protocatechuate/Catechol degradation	step1_Organic_carbon_oxidation	321	313	284	422	346	317	440	378	353	210	466	380	480	754	770	662	870	413	641	618	406	279	283	277	301	227	335	441	325	511	274	484	360	360	500	236	280	269	274	273	405	390	242	376	488
K03421	C	mcrC	Methane production	step7_Methanogenesis	0	0	1	0	0	0	0	0	0	0	0	0	0	0	0	0	0	0	0	0	0	0	0	0	0	0	0	0	0	0	0	1	1	0	1	0	0	0	0	6	0	0	0	0	0
K03518	C	coxS	Aerobic CO oxidation	step1_Organic_carbon_oxidation	2471	1989	2226	2765	2505	2189	2881	2563	2535	1512	2730	2056	2404	3804	3509	3530	4103	2153	2378	2497	2505	1737	1940	1697	2214	1556	1995	2752	2565	3356	1210	2722	1733	1994	2975	1237	1431	1721	1400	1972	3150	2946	1822	2750	3267
K03519	C	coxM	Aerobic CO oxidation	step1_Organic_carbon_oxidation	1700	1354	1551	1677	1598	1337	1883	1651	1665	973	2025	1541	1631	3015	2670	2501	2701	1957	1813	1909	1792	1394	1568	1376	1596	1280	1310	1975	1767	2280	1101	1694	1026	1253	1843	781	983	1050	878	1030	2113	1894	1219	1742	2106
K03520	C	coxL	Aerobic CO oxidation	step1_Organic_carbon_oxidation	3888	2986	3451	3940	4042	3534	4668	3875	3988	2373	4752	3322	3521	5555	5796	5555	6287	3423	3910	4142	3590	2649	2997	2525	3202	2401	2785	3911	3389	5020	1885	3801	2446	2976	4285	1876	2240	4165	2070	2821	5042	4625	2996	4434	5357
K04112	C	bcrC	Benzoyl-CoA reduction	step1_Organic_carbon_oxidation	95	72	72	84	79	75	115	78	94	64	81	68	57	178	97	61	69	27	56	42	80	35	30	74	96	31	62	79	101	171	40	102	60	60	80	42	59	64	51	34	168	180	113	162	190
K04113	C	bcrB	Benzoyl-CoA reduction	step1_Organic_carbon_oxidation	139	98	99	135	105	120	134	115	155	70	304	175	220	263	339	331	293	170	201	278	113	86	98	80	136	83	78	146	139	194	26	56	67	100	103	22	22	37	42	54	100	74	49	110	108
K04114	C	bcrA	Benzoyl-CoA reduction	step1_Organic_carbon_oxidation	15	14	15	25	13	16	12	12	20	9	61	50	73	81	91	71	109	74	61	66	39	14	37	31	26	30	34	37	39	36	9	21	7	18	22	31	24	19	11	22	75	74	41	88	97
K04115	C	bcrD	Benzoyl-CoA reduction	step1_Organic_carbon_oxidation	16	16	14	21	26	13	17	15	11	14	26	20	36	31	40	69	70	30	36	36	27	30	19	16	6	13	18	15	14	25	14	14	8	16	21	17	3	10	9	27	47	49	13	38	40
K05825	C	aminotransferase class I and II	Aminotransferase class I and II	step1_Organic_carbon_oxidation	557	434	557	564	577	564	620	601	630	396	1364	704	780	1257	1205	1161	1396	824	786	848	699	569	620	542	662	472	525	697	728	935	356	773	423	637	859	389	409	394	408	501	1044	921	582	941	1019
K05989	C	alpha-L-rhamnosidase	Hemicullulose debranching	step1_Organic_carbon_oxidation	668	629	671	814	825	650	834	784	742	437	1021	822	873	1655	1332	1276	1587	728	906	1069	656	510	598	443	645	464	534	838	708	1067	377	796	473	670	811	404	491	414	441	389	873	857	474	713	942
K10713	C	fae	Formaldehyde oxidation	step1_Organic_carbon_oxidation	70	57	64	78	75	59	90	67	64	40	361	201	136	299	313	184	248	137	159	154	98	28	74	53	76	40	57	183	113	142	141	264	135	274	282	134	151	121	139	265	117	105	62	106	128
K10944	C	pmoA	Methane oxidation - Partculate methane monooxygenase	step8_Methanotrophy	27	10	12	25	24	30	26	37	31	15	38	16	29	32	26	62	29	37	44	23	10	12	17	11	15	14	11	19	13	25	2	17	7	12	19	5	13	6	9	17	11	14	8	16	12
K10945	C	pmoB	Methane oxidation - Partculate methane monooxygenase	step8_Methanotrophy	34	45	34	34	30	47	59	68	56	35	41	49	54	90	75	59	47	30	29	38	42	26	28	25	31	17	28	52	28	99	53	132	78	73	101	53	58	42	69	70	72	82	48	69	93
K10946	C	pmoC	Methane oxidation - Partculate methane monooxygenase	step8_Methanotrophy	40	30	33	55	40	43	44	31	49	27	25	26	47	24	48	69	85	85	52	52	33	20	19	14	27	12	23	22	20	32	24	48	29	36	44	19	26	20	30	27	80	62	29	42	63
K13954	C	acetaldehyde => ethanol	Acetaldehyde => Ethanol	step1_Organic_carbon_oxidation	342	313	356	333	337	329	392	315	406	202	282	238	250	490	404	419	479	223	302	288	314	192	197	216	254	155	221	284	246	364	107	283	160	156	318	100	161	122	136	204	370	332	210	297	342
K14028	C	mxaF	Methanol oxidation	step1_Organic_carbon_oxidation	11	9	13	11	12	10	12	8	13	5	58	53	53	58	122	113	158	38	44	61	12	6	5	15	11	4	6	20	18	13	32	53	39	42	86	27	36	31	48	27	49	68	40	44	67
K14468	C	mcr	3 Hydroxypropionate cycle	step2_Carbon_fixation	0	0	0	0	0	0	0	0	0	0	8	1	10	7	5	10	8	12	3	16	6	7	10	7	7	14	9	0	2	8	0	1	0	0	1	0	0	0	0	0	0	0	0	0	0
K14469	C	K14469	3 Hydroxypropionate cycle	step2_Carbon_fixation	4	2	3	3	2	1	1	6	4	0	9	8	8	7	5	19	12	13	11	20	18	18	13	8	8	7	11	23	13	7	3	6	2	5	5	2	7	3	1	4	5	7	6	9	2
K15228	C	mauA	Methyl amine -> formaldehyde	step1_Organic_carbon_oxidation	37	36	36	35	39	33	41	30	58	25	29	39	48	40	65	147	273	77	60	91	33	44	31	48	26	30	29	43	31	31	67	11	7	11	12	8	7	4	6	4	23	23	9	14	14
K15229	C	mauB	Methyl amine -> formaldehyde	step1_Organic_carbon_oxidation	60	71	75	73	77	61	88	81	74	34	134	88	106	151	193	213	176	106	125	165	52	43	52	53	52	44	46	56	36	76	27	94	23	62	56	23	35	46	50	67	72	47	36	58	75
K15230	C	aclA	Reverse TCA cycle	step2_Carbon_fixation	20	16	14	19	12	13	15	11	13	7	103	51	84	62	100	99	180	112	98	182	23	21	17	10	13	5	17	21	11	19	5	32	16	10	30	16	12	13	15	15	43	35	17	32	33
K15231	C	aclB	Reverse TCA cycle	step2_Carbon_fixation	8	10	7	4	5	9	5	9	17	3	24	9	28	25	41	39	32	25	27	39	11	10	14	51	15	4	17	35	14	18	7	14	16	20	19	15	14	11	9	12	42	30	13	35	34
K19668	C	cellobiosidase	Cellulose degrading	step1_Organic_carbon_oxidation	98	93	63	99	89	77	123	80	110	61	202	157	116	258	249	178	249	123	155	129	182	124	133	98	162	91	119	220	210	229	77	187	111	149	198	89	88	70	115	126	159	184	111	152	172
K00362	N	nirB	Nitrite reduction to ammonia	step8_Nitrite_ammonification	969	812	1014	1073	1013	943	1177	1089	997	709	1628	1289	1483	2160	2058	1641	2109	983	1140	1256	1055	768	819	784	806	648	729	1025	870	1242	514	1169	737	1003	1231	636	730	1073	554	803	1142	1092	624	1031	1125
K00363	N	nirD	Nitrite reduction to ammonia	step8_Nitrite_ammonification	671	585	686	847	780	753	868	849	716	508	1065	701	811	1089	1109	954	1291	740	676	702	637	461	492	464	586	400	480	732	625	854	362	657	421	545	676	338	435	426	321	457	1127	1085	630	998	1231
K00368	N	nirK	Nitrite reduction	step5_Nitrite_reduction	1609	1245	1556	1847	1606	1439	1801	1605	1585	898	2489	2054	2416	3873	3294	2910	3591	2027	2128	2168	1668	1338	1525	1272	1526	1123	1251	1886	1629	2163	1126	1915	1159	1482	2064	948	1117	1005	941	1343	2326	2275	1480	2183	2680
K00370	N	narG	Nitrate reduction	step4_Nitrate_reduction	856	701	707	825	700	710	970	767	885	497	1135	885	1029	1522	1682	1644	1884	1031	1028	1277	905	702	794	755	690	621	695	911	750	1153	417	771	433	590	805	375	474	762	387	538	1120	1024	644	981	1120
K00371	N	narH	Nitrate reduction	step4_Nitrate_reduction	348	234	286	281	278	294	332	290	329	165	714	471	540	992	808	684	771	568	487	597	455	454	411	457	354	359	408	522	416	615	182	309	222	235	330	166	192	809	178	186	537	481	339	448	569
K00531	N	anfG	N2 fixation	step1_Nitrogen_fixation	11	2	8	11	6	2	9	5	12	9	0	0	1	0	1	5	1	2	0	0	4	2	1	2	4	3	2	2	1	2	0	0	0	0	0	0	0	0	0	0	0	0	0	0	0
K02305	N	norC	Nitric oxide reduction	step6_Nitric_oxide_reduction	372	319	327	386	328	370	399	386	456	225	871	661	769	1282	1260	682	1008	411	593	737	456	284	326	360	316	279	439	489	317	528	299	468	345	462	587	281	299	298	298	545	511	481	314	455	496
K02567	N	napA	Nitrate reduction	step4_Nitrate_reduction	436	357	352	489	462	417	484	444	442	281	970	651	694	1041	1111	1098	1232	625	799	898	523	393	413	366	439	328	445	508	447	592	233	534	364	369	504	248	301	454	299	310	655	653	383	536	634
K02568	N	napB	Nitrate reduction	step4_Nitrate_reduction	153	131	142	183	146	196	171	176	200	99	142	138	153	180	252	194	368	121	149	170	131	88	87	106	110	76	123	134	117	163	62	168	92	111	148	88	82	88	69	74	172	165	89	140	169
K02586	N	nifD	N2 fixation	step1_Nitrogen_fixation	95	79	71	110	115	75	159	85	95	42	77	34	41	206	77	43	52	35	21	37	44	59	54	59	58	42	51	56	87	76	23	31	16	16	32	7	7	22	13	17	20	23	12	18	22
K02588	N	nifH	N2 fixation	step1_Nitrogen_fixation	91	58	60	80	98	44	135	59	70	27	619	85	49	135	118	74	54	66	63	72	35	21	28	20	9	9	28	21	18	20	10	27	9	9	12	12	14	7	13	18	12	16	15	13	9
K02591	N	nifK	N2 fixation	step1_Nitrogen_fixation	42	18	18	26	23	15	18	15	20	7	45	52	36	89	48	86	105	25	30	53	14	14	14	12	14	15	19	20	18	19	8	21	19	27	21	12	8	11	9	24	25	17	16	9	26
K03385	N	nrfA	Nitrite reduction to ammonia	step8_Nitrite_ammonification	423	318	357	411	471	366	513	434	447	264	505	410	382	492	644	850	808	449	388	586	389	309	364	239	371	286	307	377	463	513	179	302	206	258	331	134	186	518	171	235	454	446	302	437	503
K04561	N	norB	Nitric oxide reduction	step6_Nitric_oxide_reduction	985	822	911	1030	1055	917	1236	1077	1110	617	1733	881	1007	1537	1393	1516	1795	1038	1130	1248	847	635	741	635	782	529	688	925	801	1073	448	878	496	726	902	418	522	780	457	519	1121	1050	717	1014	1248
K15864	N	nirS	Nitrite reduction	step5_Nitrite_reduction	179	147	148	221	166	130	222	142	193	104	177	206	187	497	341	275	380	197	190	254	160	111	172	133	165	101	167	160	185	356	76	144	93	119	151	63	62	92	88	83	102	73	57	91	99
K15876	N	nrfH	Nitrite reduction to ammonia	step8_Nitrite_ammonification	456	411	440	446	472	456	651	493	535	292	503	287	357	642	519	615	699	457	326	456	367	307	308	273	320	251	293	446	370	512	142	297	237	246	346	169	173	319	109	269	338	316	183	304	382
K00117	P	gcd	quinoprotein glucose dehydrogenase	inorganic P solubilization	2860	2451	2670	3118	2803	2608	3422	2843	3366	1796	4647	3517	3425	6097	5974	5242	6215	3141	3836	4057	2802	1916	2194	1888	2616	1645	2099	3054	2829	3650	1515	2736	1843	2402	3311	1347	1713	1494	1616	1896	3184	3140	1864	2817	3336
K00858	P	ppnK	NAD+ kinase	Polyphosphate degradation	1798	1404	1616	1790	1878	1557	2055	1793	1755	1126	2405	1944	1915	3181	3009	2988	3807	1961	2345	2394	1734	1286	1445	1117	1440	1049	1315	1790	1567	2928	947	1792	1181	1421	2044	988	1214	1983	985	1156	2591	2403	1584	2184	2796
K00873	P	PK	pyruvate kinase	Polyphosphate degradation	2208	1980	2072	2442	2455	2141	2718	2356	2374	1516	2792	2434	2502	4126	4245	3740	4107	2233	2367	2966	2352	1805	1953	1493	2448	1541	1776	3025	2625	3542	1441	2453	1735	1958	2724	1216	1417	3952	1411	1735	2581	2429	1540	2373	2738
K00886	P	ppgK	polyphosphate glucokinase	Polyphosphate degradation	357	295	351	395	369	244	364	311	314	186	898	634	800	1197	1211	989	1076	479	662	756	310	212	231	187	226	178	249	322	248	411	243	325	207	252	373	169	216	163	191	220	406	412	264	364	448
K00937	P	ppk1	Polyphosphate kinase	Polyphosphate synthesis	2640	2204	2476	2855	2594	2590	3105	2707	2914	1637	4375	3043	3277	5483	4816	4295	5156	2919	3392	3267	2985	2119	2479	2151	3008	1814	2137	3436	3143	4134	1583	2970	1822	2271	3123	1452	1735	2224	1758	1944	3730	3411	2116	3218	3861
K00940	P	ndk	nucleoside-diphosphate kinase	Polyphosphate degradation	1229	996	1109	1364	1381	1131	1464	1322	1325	814	1853	1208	1277	2302	1964	1739	2108	1320	1292	1447	1331	918	1020	942	1131	807	1039	1481	1345	1639	847	1553	936	1226	1768	789	913	2068	816	1253	1423	1279	820	1312	1515
K00951	P	relA	GTP pyrophosphokinase	Polyphosphate degradation	3023	2463	2809	3063	3272	2738	3780	3236	3066	1921	3834	2561	3035	5126	4482	4546	5228	3051	3363	3679	2938	2167	2495	2087	2932	1960	2167	3208	3093	4469	1880	3284	1972	2631	3795	1637	1994	3020	1881	2441	3736	3572	2245	3307	3980
K01077	P	phoA	alkaline phosphatase	Organic P mineralization	1208	997	1095	1322	1260	1173	1390	1180	1387	774	2155	1403	1601	2655	2359	2112	2588	1379	1533	1679	1163	899	958	835	953	765	827	1191	973	1411	643	1335	977	1060	1549	616	855	1735	720	1125	1852	1707	1093	1623	2016
K01078	P	olpA	acid phosphatase	Organic P mineralization	15	13	18	19	17	7	17	14	13	6	3	2	8	7	3	8	9	12	11	10	4	5	3	2	5	2	5	6	8	11	5	13	7	7	17	2	4	9	2	14	2	3	0	3	3
K01093	P	appA	4-phytase	Organic P mineralization	9	4	11	6	8	11	16	12	18	10	45	93	58	324	58	38	79	24	36	38	12	3	6	6	6	12	10	18	8	21	7	23	10	15	12	10	14	16	3	15	42	49	23	42	58
K01113	P	phoD	alkaline phosphatase	Organic P mineralization	1865	1585	1621	1856	1862	1563	2266	1890	2002	1109	2420	1872	2148	3109	3170	3021	3719	2030	2419	2350	1956	1375	1646	1290	1781	1216	1463	2196	2033	2611	1045	2066	1284	1476	2341	890	1062	1919	1104	1530	1848	1768	1098	1668	2014
K01126	P	ugpQ	glycerophosphoryl diester phosphodiesterase	transports	2718	2206	2617	2912	2855	2459	3154	2774	3060	1729	3499	2780	2852	5072	4543	4334	4890	2485	3152	3309	2568	1832	2153	1852	2277	1586	1869	2884	2516	3474	1506	2658	1773	2260	3113	1329	1540	2686	1585	2187	3225	3202	1887	2970	3519
K01139	P	spoT	GTP diphosphokinase / guanosine-3',5'-bis(diphosphate) 3'-diphosphatase	Polyphosphate degradation	1613	1343	1381	1642	1502	1264	1744	1553	1536	883	3089	1926	1853	2715	3256	2612	3088	1727	1819	1965	1601	1220	1322	1076	1318	1015	1238	1704	1586	2038	813	1663	1129	1408	1861	827	1056	1943	898	1266	2091	1999	1244	1854	2167
K01507	P	ppa	inorganic pyrophosphatase	inorganic P solubilization	1331	1151	1276	1420	1387	1305	1625	1405	1449	859	2118	1653	1604	2400	2823	2319	3500	1529	2874	2007	1228	881	1102	884	1097	760	1000	1414	1192	1580	1049	1695	1145	1478	2058	900	1085	1382	964	1412	2335	2087	1291	1995	2404
K01524	P	ppx	exopolyphosphatase / guanosine-5'-triphosphate,3'-diphosphate pyrophosphatase	inorganic P solubilization	2673	2288	2484	3064	2828	2534	3156	2758	2902	1677	3208	2527	2624	4200	4699	3878	4886	2558	3186	3273	2408	1681	1949	1710	2359	1481	1902	2650	2518	3506	1525	2736	1584	2124	2896	1401	1644	4019	1498	1697	3388	3077	1904	2837	3280
K01922	P	phoP	phosphopantothenoylcysteine synthetase	regulatory	0	0	0	0	0	0	0	0	0	0	0	0	0	0	0	0	0	0	0	0	0	0	0	0	0	0	0	0	0	0	0	0	0	0	0	0	0	0	0	0	17	7	3	9	14
K02036	P	pstB	phosphate transport system, ATP-binding component	transports	1957	1700	1784	2127	1992	1862	2271	1870	2155	1280	2735	2041	2065	3729	3210	2684	3247	1908	2016	2176	2018	1407	1597	1547	1801	1204	1471	2054	2028	2913	1308	2392	1468	1875	2927	1256	1383	1349	1303	1479	2989	2670	1717	2535	3083
K02037	P	pstC	phosphate transport system, membrane component	transports	1898	1515	1854	2087	1860	1743	2258	1666	1948	1085	3141	1999	2070	4331	3235	3037	3798	1980	2248	2302	2063	1629	1888	1400	2258	1398	1695	2606	2566	3245	806	1823	1178	1416	2037	814	984	908	928	1282	2037	1770	1235	1836	2200
K02038	P	pstA	phosphate transport system, membrane component	transports	1933	1658	2067	2198	1988	1830	2290	1995	2151	1246	3442	2517	2493	4376	3764	3188	3851	2317	2296	2639	2188	1521	1688	1359	1829	1365	1549	2162	2005	2925	1233	2173	1386	1744	2535	981	1182	1853	1119	1416	2998	2749	1763	2376	3116
K02039	P	phoU	phoR/phoB inhibitor protein phoU	regulatory	1822	1746	1768	2104	2173	1865	2477	2197	2216	1311	2632	1892	2038	3280	3023	3065	3418	2246	2075	2526	1840	1441	1578	1237	1557	1226	1400	1979	1763	2551	943	1770	1122	1479	1932	967	1152	3868	978	1262	2197	2083	1295	1943	2216
K02040	P	pstS	phosphate transport system, periplasmic-binding component	transports	2646	2125	2477	2692	2633	2336	3088	2472	2690	1487	3955	3179	3346	5940	5018	4226	5409	3034	3689	3371	2890	2149	2350	1924	2521	1835	2311	3320	2932	4189	1748	3081	1894	2442	3274	1525	1805	2162	1697	2129	3530	3382	2196	3193	3775
K02041	P	phnC	phosphonate transport system, ATP-binding component	transports	283	250	298	324	302	250	307	268	313	146	802	403	518	575	639	564	617	395	301	400	400	328	332	343	317	274	298	381	392	477	128	254	205	192	238	126	170	156	142	172	427	402	260	332	442
K02042	P	phnE	phosphonate transport system, membrane component	transports	606	541	463	558	580	557	768	587	681	382	814	573	709	873	914	1045	1289	804	684	849	659	465	541	404	643	378	472	769	590	981	282	559	413	466	689	295	372	1169	370	335	633	687	402	693	713
K02043	P	phnF	C-P lyase subunit, GntR family transcriptional regulator, phosphonate transport system regulatory protein	transports	73	67	86	116	54	40	72	53	67	47	183	58	74	148	123	77	110	67	73	61	92	52	51	89	45	54	59	56	64	65	34	89	48	94	100	53	51	36	71	64	131	133	97	149	140
K02044	P	phnD	phosphonate transport system substrate-binding protein	transports	928	734	827	889	949	788	1134	811	1003	534	1470	1090	1379	1790	1954	1646	1914	1117	1231	1301	970	691	852	615	876	638	734	995	941	1365	499	791	491	631	929	426	449	419	414	622	831	755	490	738	937
K03306	P	pit	inorganic phosphate transporter	transports	1978	1688	1770	2110	2077	1826	2346	1939	2107	1193	3314	2049	2112	3106	3420	3116	3505	1994	2062	2406	1956	1475	1625	1383	1757	1251	1418	2211	1874	2660	1088	2060	1169	1576	2252	1034	1258	1438	1144	1466	2687	2276	1596	2260	2721
K03430	P	phnW	2-aminoethylphosphonate-pyruvate transaminase	Organic P mineralization	304	245	300	342	298	234	349	231	328	136	259	240	242	329	497	352	457	282	256	312	239	182	196	237	222	162	184	277	241	314	92	271	165	219	327	133	162	146	133	186	266	266	162	230	261
K03787	P	surE	5'/3'-nucleotidase	Polyphosphate degradation	1662	1412	1481	1650	1724	1490	2093	1747	1671	1087	2198	1719	1691	3597	2691	2323	3167	1563	2162	1965	1405	1139	1211	1078	1240	911	1058	1430	1290	1962	933	1645	1045	1427	1711	837	995	1403	853	1157	2234	2181	1381	1965	2409
K03788	P	aphA	acid phosphatase (class B)	Organic P mineralization	15	11	8	7	6	10	14	10	6	0	2	1	4	7	4	12	15	9	4	6	21	11	14	12	9	2	12	7	9	17	3	17	3	14	12	6	3	2	4	5	3	1	0	3	5
K05306	P	phnX	phosphonoacetaldehyde hydrolase	Organic P mineralization	103	64	52	97	72	69	103	53	70	29	43	48	34	88	69	83	72	35	33	35	49	46	43	45	47	42	33	49	30	171	67	58	21	42	56	23	27	30	24	33	27	16	15	41	28
K05774	P	phnN	C-P lyase subunit, ribose 1,5-bisphosphokinase	Organic P mineralization	95	55	57	72	42	44	66	49	49	29	132	173	162	395	428	170	221	107	123	157	89	69	64	97	64	47	66	121	56	100	29	68	51	62	65	51	42	557	29	67	164	152	81	163	163
K05780	P	phnL	C-P lyase subunit, alpha-D-ribose 1-methylphosphonate 5-triphosphate synthase	Organic P mineralization	103	86	77	116	88	88	119	75	107	48	109	92	104	84	130	111	159	76	89	114	55	66	63	31	40	45	70	57	38	85	43	95	57	88	83	55	68	49	40	56	108	114	50	97	133
K05781	P	phnK	C-P lyase subunit, alpha-D-ribose 1-methylphosphonate 5-triphosphate synthase	transports	45	31	43	63	45	75	74	58	52	16	117	129	117	137	164	143	143	130	135	93	56	26	43	32	30	23	36	30	40	59	65	117	63	109	127	51	48	59	49	136	163	155	81	123	157
K05813	P	ugpB	Glycerol-3-phosphate transporter subunit, periplasmic-binding component	transports	669	572	685	789	775	662	924	865	746	510	760	508	559	933	689	718	854	548	487	576	646	485	469	501	605	440	512	757	721	881	379	814	512	649	873	387	511	859	517	485	638	651	385	616	765
K05814	P	ugpA	Glycerol-3-phosphate transporter subunit	transports	723	578	658	761	776	632	784	725	782	443	1117	637	601	1134	979	907	1206	627	668	842	585	410	515	484	540	458	547	620	577	911	467	920	533	752	960	490	597	858	513	574	829	809	474	742	918
K05815	P	ugpE	Glycerol-3-phosphate transporter subunit, membrane component	transports	375	356	343	402	385	363	462	343	399	232	565	386	346	715	653	485	699	383	372	435	424	262	331	255	308	277	324	430	311	530	299	579	302	423	579	262	282	307	282	350	863	757	502	760	918
K05816	P	ugpC	Glycerol-3-phosphate transporter subunit, ATP-binding component	transports	396	296	313	399	378	362	420	307	379	214	709	563	632	884	856	747	851	445	475	474	449	359	366	273	387	331	348	481	393	664	331	526	294	377	576	282	303	607	294	353	589	562	382	592	627
K06162	P	phnM	C-P lyase subunit, alpha-D-ribose 1-methylphosphonate 5-triphosphate diphosphatase	Organic P mineralization	253	196	231	196	249	248	327	246	259	153	354	290	256	606	428	301	354	177	156	214	180	135	165	119	156	131	163	160	142	202	122	203	149	139	210	121	125	616	100	113	290	265	181	254	259
K06163	P	phnJ	C-P lyase subunit, alpha-D-ribose 1-methylphosphonate 5-phosphate C-P lyase	Organic P mineralization	46	27	47	67	47	70	61	31	53	23	77	56	89	116	129	178	168	99	95	124	67	73	75	42	64	56	67	72	70	93	41	92	56	63	96	41	68	34	42	61	73	71	45	65	77
K06164	P	phnI	C-P lyase subunit, alpha-D-ribose 1-methylphosphonate 5-triphosphate synthase	Organic P mineralization	52	36	60	75	88	40	97	66	34	35	147	132	139	186	178	243	377	125	133	199	57	43	51	35	37	42	42	56	20	53	78	114	80	81	146	42	63	74	71	75	106	100	63	105	119
K06165	P	phnH	C-P lyase subunit, alpha-D-ribose 1-methylphosphonate 5-triphosphate synthase	Organic P mineralization	139	130	112	157	143	106	180	135	167	74	82	68	83	98	116	116	124	72	80	126	100	66	83	59	70	47	74	90	88	106	104	119	88	87	119	80	52	62	42	52	121	127	64	97	149
K06166	P	phnG	C-P lyase subunit, alpha-D-ribose 1-methylphosphonate 5-triphosphate synthase	Organic P mineralization	85	72	73	77	61	61	91	79	86	36	78	72	81	209	150	104	135	75	72	101	50	38	48	58	32	19	46	71	71	55	42	83	49	64	78	56	40	38	63	71	141	150	82	137	163
K06167	P	phnP	C-P lyase subunit, phosphoribosyl 1,2-cyclic phosphate phosphodiesterase	Organic P mineralization	918	773	777	923	867	825	1103	924	1019	582	1741	1104	1118	1979	1911	1684	2047	1152	1675	1394	1106	869	997	739	1190	784	892	1338	1330	1670	570	1054	688	737	1182	493	578	900	620	530	1048	961	620	1013	1150
K07048	P	opd	phosphotriesterase	Organic P mineralization	331	271	324	333	363	288	400	382	356	240	515	367	374	828	604	499	637	346	341	347	339	265	307	314	333	207	256	495	365	685	133	261	230	274	354	169	197	378	139	195	323	363	222	300	386
K07636	P	phoR	two-component system, OmpR family, phosphate regulon sensor histidine kinase PhoR	regulatory	3131	2505	2804	3210	3166	2705	3711	3104	3264	1826	4804	3175	3341	5461	5127	4560	5418	3055	3121	3806	2916	2077	2369	1986	2738	1985	2195	3102	2852	3872	1520	3067	2082	2563	3335	1516	1699	3330	1674	2212	3677	3441	2151	3188	3800
K07657	P	phoB	two-component system, OmpR family, phosphate regulon response regulator PhoB	regulatory	1682	1323	1594	1750	1760	1672	2086	1772	1910	1061	2288	1620	1792	2430	2618	2497	2990	1529	1669	2036	1599	1183	1344	1010	1270	973	1161	1597	1314	2003	812	1621	993	1272	1670	774	858	1017	808	1016	1793	1798	1106	1587	1906
K09474	P	phoN	acid phosphatase (class A)	Organic P mineralization	414	339	341	408	428	352	470	344	426	220	661	566	458	1027	752	472	678	334	402	455	341	232	295	235	236	224	262	398	286	436	194	395	290	355	447	206	245	209	227	365	402	403	211	375	407
K09994	P	phnO	C-P lyase subunit, aminoalkylphosphonate N-acetyltransferase	Organic P mineralization	46	24	34	37	53	24	36	32	33	22	240	138	93	138	177	67	141	49	82	92	48	41	47	48	59	28	36	63	39	61	25	64	36	38	49	34	35	29	27	31	111	94	66	96	142
K15986	P	ppaC	manganese-dependent inorganic pyrophosphatase	Polyphosphate synthesis	118	125	117	134	135	151	147	114	155	79	173	75	72	156	115	112	182	106	82	141	109	90	110	78	117	64	94	117	97	193	61	127	111	98	151	64	89	94	97	80	151	146	98	150	139
K19670	P	phnA	phosphonoacetate hydrolase	Organic P mineralization	128	154	132	238	134	136	176	122	180	98	121	74	78	315	117	133	159	107	93	162	139	92	112	91	140	72	107	133	163	202	56	102	54	81	92	55	57	52	64	112	106	86	46	78	83
K21138	P	HDDC3	guanosine-3',5'-bis(diphosphate) 3'-pyrophosphohydrolase	Polyphosphate degradation	43	28	34	34	23	17	43	29	41	15	14	9	7	8	21	14	17	14	7	15	25	20	34	17	4	21	29	5	6	4	1	10	3	3	3	2	1	6	0	2	4	2	2	4	2
K00394	S	aprA	Dissimilatory sulfur metabolism | Sulfate reduction	step5_Sulfate_reduction	84	80	75	97	100	94	127	74	100	49	160	143	151	292	220	180	178	118	137	127	109	108	90	122	99	87	104	127	94	166	53	145	111	108	140	81	65	53	75	100	167	148	93	120	172
K00958	S	sat	Dissimilatory sulfur metabolism | Sulfate reduction	step5_Sulfate_reduction	842	748	855	854	948	769	972	860	854	498	1146	800	885	1363	1214	1193	1420	1077	954	1013	646	482	600	501	695	451	555	818	723	892	395	800	519	649	801	406	447	602	460	518	1203	1081	701	1059	1211
K08352	S	phsA	Dissimilatory sulfur metabolism | Thiosulfate disproportionation	step8_Thiosulfate_disproportionation_1	199	147	198	217	162	175	174	164	215	86	360	202	234	507	366	368	333	254	220	307	155	117	159	173	108	101	131	167	115	145	47	160	153	113	185	56	46	64	69	114	236	168	101	151	213
K11180	S	dsrA	Sulfur oxidation	step6_Sulfite_reduction	4	5	6	6	5	14	7	12	14	3	1	1	4	1	3	2	4	4	6	1	3	3	6	6	3	4	3	4	12	7	5	19	10	26	15	7	13	7	10	13	20	17	6	11	18
K11181	S	dsrB	Sulfur oxidation	step6_Sulfite_reduction	3	4	9	9	6	7	8	5	6	2	9	3	10	4	10	7	26	8	8	24	20	6	7	9	6	7	9	9	7	17	4	3	5	14	11	2	4	3	7	10	19	16	14	22	19
K16950	S	asrA	Dissimilatory sulfur metabolism | Sulfite reduction	step6_Sulfite_reduction	27	18	20	18	35	32	36	41	24	24	35	38	25	53	33	39	37	39	28	31	37	35	23	19	19	27	35	27	19	22	14	47	22	29	30	23	21	98	26	12	20	21	14	18	12
K16951	S	asrB	Dissimilatory sulfur metabolism | Sulfite reduction	step6_Sulfite_reduction	22	16	17	13	12	7	11	15	17	8	253	239	159	185	522	177	516	102	815	168	57	27	26	20	9	20	40	17	6	30	25	45	25	43	38	17	30	28	17	20	21	11	19	21	23
K16952	S	sor	Dissimilatory sulfur metabolism | Sulfur oxidation/reduction	step3_Sulfur_oxidation	0	0	0	0	0	1	0	0	0	0	0	0	0	0	0	0	0	0	0	0	0	0	0	0	0	0	0	0	0	0	0	4	2	2	3	1	0	0	0	1	12	7	4	9	9
K17218	S	sqr	Dissimilatory sulfur metabolism | Sulfide oxidation	step1_Sulfide_oxidation	1195	1016	1143	1357	1384	1088	1493	1449	1272	895	1696	939	1034	1758	1552	1526	1787	1075	1126	1091	968	652	778	726	1033	562	728	1237	1201	1498	645	1022	646	870	1094	571	669	1078	543	747	1422	1302	806	1283	1374
K17223	S	soxX	Dissimilatory sulfur metabolism | Thiosulfate oxidation	step9_Thiosulfate_disproportionation_2	456	347	380	417	399	354	495	407	439	227	615	563	545	669	891	870	1069	506	612	790	427	331	333	275	404	277	347	438	484	557	269	423	256	393	502	208	276	476	237	296	817	715	430	614	769
K17226	S	soxY	Dissimilatory sulfur metabolism | Thiosulfate oxidation	step9_Thiosulfate_disproportionation_2	388	404	382	412	465	398	529	412	392	269	504	362	464	658	658	727	772	498	455	489	481	336	396	317	432	293	299	433	443	610	230	505	296	401	614	214	299	288	308	394	711	652	414	581	695
K17227	S	soxZ	Dissimilatory sulfur metabolism | Thiosulfate oxidation	step9_Thiosulfate_disproportionation_2	117	116	105	98	115	131	116	111	150	74	385	180	231	356	308	308	292	203	209	203	124	86	126	159	140	87	81	169	166	217	110	262	163	178	316	92	135	113	141	259	228	183	116	149	224
K17229	S	fccB	Dissimilatory sulfur metabolism | Sulfide oxidation	step1_Sulfide_oxidation	156	97	115	122	134	124	134	147	143	83	194	168	145	215	270	154	134	87	104	135	102	68	74	78	103	66	68	80	98	138	49	166	79	95	129	58	63	65	81	75	96	70	49	75	114
K17725	S	sdo	Dissimilatory sulfur metabolism | Sulfur oxidation	step3_Sulfur_oxidation	4	5	19	12	11	4	15	6	6	5	9	6	13	7	8	11	12	7	14	18	6	6	7	3	7	4	9	20	9	17	6	16	6	11	13	15	9	12	8	5	34	22	15	19	27
[truncated: 85 more columns]
